# Supplementary material for: Analysis of electric moments of RNA-binding proteins: implications for mechanism and prediction
Source: BMC Struct Biol. 2011 Feb 1;11:8. doi: 10.1186/1472-6807-11-8 (PMC3048485; doi:10.1186/1472-6807-11-8)
Supplement: Additional file 1 — Electric Moments of RNA-binding proteins. Charge (q), dipole moment (p) and quadrupole moments (three eigen values, Q1, Q2, Q3) of RNA-binding proteins. DNA-binding proteins and control proteins are also included. [file 1472-6807-11-8-S1.XLS]

## Sheet: Sheet1
PDB ID	charge/res	Dipole moment/res	Q1	Q2	Q3	Type
3a38A	-0.012048	2.13957	3.47489	1.22063	-4.69551	cntr
1r6jA	0	1.00452	4.6356	0.811193	-5.4468	cntr
2h5cA	0.041026	0.811848	4.77103	-1.39694	-3.3741	cntr
1ucsA	0	1.68699	4.13386	0.044592	-4.17845	cntr
1x8qA	-0.005435	1.75916	6.2768	0.080539	-6.35734	cntr
2b97B	0	1.33997	5.33718	0.80921	-6.14639	cntr
3g62A	0.005333	0.208089	5.78027	-0.889039	-4.89123	cntr
1pjxA	-0.031847	1.01647	8.88498	-3.25586	-5.62912	cntr
1kwfA	-0.019284	0.944556	5.11372	-0.116279	-4.99744	cntr
1iqzA	-0.209877	1.68096	5.30893	1.96974	-7.27867	cntr
3ea6A	-0.004651	1.53161	5.81697	-0.415754	-5.40122	cntr
2bt9B	0	1.15336	4.04294	-0.117925	-3.92501	cntr
1n4wA	-0.002004	0.865718	10.1472	-2.6506	-7.49656	cntr
1nwzA	-0.048	1.78204	6.952	0.424221	-7.37622	cntr
1g66A	-0.009662	2.52219	5.08838	-0.290175	-4.7982	cntr
1j0pA	0.074074	1.24893	6.07827	-0.206829	-5.87144	cntr
1ok0A	-0.067568	2.56054	7.22093	4.93528	-12.1562	cntr
1w0nA	-0.041667	1.3555	4.98031	0.863904	-5.84422	cntr
1cexA	0.005076	0.870144	4.12002	0.119901	-4.23992	cntr
2fvyA	-0.02623	0.899697	6.83554	-1.28334	-5.5522	cntr
1s5nA	-0.049223	2.53483	16.8132	14.5134	-31.3266	cntr
1vyrA	-0.019284	1.3089	7.20738	-1.2058	-6.00157	cntr
2rh2A	0	2.52437	4.52769	1.23552	-5.76321	cntr
1x6zA	0	1.60455	4.15316	-1.47718	-2.67598	cntr
1vbwA	0.117647	1.4382	6.4053	-2.5477	-3.8576	cntr
2chhA	-0.026549	3.75784	8.94479	2.5661	-11.5109	cntr
1xg0A	0	0.972988	15.6506	-3.22206	-12.4285	cntr
1ufyA	-0.024793	2.08181	7.22042	6.34484	-13.5653	cntr
1mj5A	-0.040268	2.49925	3.69945	0.865559	-4.565	cntr
3h31A	-0.055556	4.49217	5.94656	3.54226	-9.48882	cntr
1eb6A	-0.084746	1.63417	10.395	4.05919	-14.4542	cntr
3d1pA	-0.033898	1.02926	6.47605	1.49533	-7.97138	cntr
1k5cA	-0.006006	2.69833	2.60587	-0.365847	-2.24002	cntr
1mwqB	-0.030303	4.32042	14.0376	3.01379	-17.0514	cntr
2bf6A	-0.026726	1.60978	4.18471	3.04922	-7.23393	cntr
2vu6A	0.024155	1.60148	5.13666	0.01536	-5.15202	cntr
2cwsA	-0.013216	0.381265	2.55007	0.052869	-2.60294	cntr
1c75A	-0.084507	2.76479	9.81008	-2.66959	-7.14048	cntr
1byiA	-0.017857	2.55615	6.45999	-1.45725	-5.00274	cntr
3c70A	-0.042969	0.931104	4.602	2.73035	-7.33235	cntr
2ddxA	-0.052469	0.600152	2.30323	0.956135	-3.25937	cntr
3ju4A	-0.020896	1.17751	9.82984	3.72457	-13.5544	cntr
1lwbA	0	1.04222	6.42482	-0.973198	-5.45162	cntr
1ga6A	-0.04607	2.51558	5.15864	0.604488	-5.76313	cntr
2carB	-0.015464	1.87854	3.41306	1.86576	-5.27882	cntr
1lniB	-0.072917	3.40107	5.89011	0.09459	-5.9847	cntr
1sfsA	0.00939	3.20483	9.74292	-0.771474	-8.97144	cntr
1wuiS	-0.026217	2.32508	11.1089	7.70012	-18.809	cntr
1wuiL	0.00188	0.591606	5.46772	2.54497	-8.01269	cntr
1f94A	0.015873	2.51747	2.71812	1.18167	-3.89978	cntr
3fsaA	-0.02459	0.782592	4.96557	2.09427	-7.05984	cntr
1c5eC	-0.021053	2.34961	3.5234	1.61898	-5.14238	cntr
3eo6B	-0.059406	3.93721	7.17232	-1.06635	-6.10597	cntr
1zuuA	-0.053571	4.08626	6.90948	-0.450112	-6.45937	cntr
1psrA	-0.01	1.88282	7.67611	-1.62729	-6.04882	cntr
1zl0B	-0.019802	0.721359	7.11186	0.940342	-8.0522	cntr
1gkmA	-0.019646	2.33947	7.42512	4.62761	-12.0527	cntr
1nkdA	-0.067797	11.9583	10.2625	7.16918	-17.4317	cntr
2r31A	-0.042373	2.67339	12.2041	0.785196	-12.9893	cntr
1l9lA	0.148649	4.87323	6.22264	-2.17926	-4.04339	cntr
2pndA	0.05042	3.41034	9.01946	-2.5809	-6.43855	cntr
3dhaA	-0.062992	1.59909	5.12907	3.69647	-8.82554	cntr
1kqpB	-0.0369	2.39549	6.60361	2.91043	-9.51404	cntr
2e4tA	-0.041257	2.26736	10.4608	6.53476	-16.9955	cntr
1rtqA	-0.058419	1.18514	3.60107	0.917322	-4.51839	cntr
2oizH	-0.057851	1.29142	7.67922	3.34755	-11.0268	cntr
1oc7A	-0.024725	1.04034	5.84259	-2.39272	-3.44987	cntr
2zk9X	0.016216	0.65615	2.50981	0.531666	-3.04147	cntr
2oizA	-0.013889	0.498551	13.3821	-4.58247	-8.7996	cntr
2ci1A	-0.021978	2.09132	13.8851	-1.84567	-12.0394	cntr
2qskA	0.042105	1.14515	6.80924	-0.843842	-5.96539	cntr
1m1qA	-0.077778	4.15168	10.5194	1.46895	-11.9883	cntr
2a6zA	-0.013514	0.76736	7.86698	2.32651	-10.1935	cntr
2z72A	-0.023669	0.850541	10.217	3.9845	-14.2015	cntr
2dfbA	0.010582	0.881246	2.91973	1.51914	-4.43886	cntr
1od3A	-0.022727	1.56643	2.28714	0.766078	-3.05321	cntr
1uwcA	-0.072797	1.80457	1.95212	-0.402031	-1.55008	cntr
1rw1A	0.018018	2.42719	8.26906	1.45423	-9.72329	cntr
3i94A	-0.037037	1.37231	7.63801	-1.06553	-6.57248	cntr
1sauA	-0.008772	4.1083	9.11572	-1.37909	-7.73663	cntr
1w66A	-0.009174	1.75456	5.39501	-0.498954	-4.89605	cntr
1k7cA	-0.064378	1.44302	4.725	2.79135	-7.51635	cntr
2c71A	-0.004878	2.18317	5.5092	1.81235	-7.32154	cntr
2fe5A	0.010638	2.14982	3.48807	-0.343954	-3.14412	cntr
1npiA	0.065574	1.18377	4.81179	3.40606	-8.21784	cntr
3gmxB	0.006494	2.57854	8.46073	-1.26027	-7.20046	cntr
2hbwA	-0.022831	1.40279	9.09947	6.61893	-15.7184	cntr
3e4gA	-0.005682	2.32625	6.10526	-0.737601	-5.36766	cntr
2vhaB	0.01083	2.28126	12.0272	-2.8027	-9.22449	cntr
2v9lA	-0.025547	1.49407	6.93064	0.497489	-7.42813	cntr
1nkiB	-0.007463	3.49579	10.6286	-1.31492	-9.31372	cntr
3bvuA	-0.007882	1.03825	7.11299	-1.65232	-5.46067	cntr
2heuC	-0.020513	0.643936	3.36062	0.813754	-4.17438	cntr
2vzpA	-0.02381	2.16921	5.22155	-1.3105	-3.91105	cntr
1p6oA	-0.019231	2.12536	5.45854	0.984596	-6.44314	cntr
1tg0A	-0.181818	3.98258	10.0367	-1.39083	-8.64586	cntr
3cijB	-0.027491	2.62324	3.44186	1.73619	-5.17805	cntr
1p1xB	-0.01992	2.25047	5.41069	3.45321	-8.8639	cntr
2osxA	-0.053452	1.09211	7.75979	2.45355	-10.2133	cntr
1nqjB	-0.026087	2.30472	7.07769	-1.1144	-5.96329	cntr
2ofcA	-0.014184	1.73084	9.97341	-1.75382	-8.21959	cntr
2rk3A	0	1.85632	4.41726	1.28965	-5.70692	cntr
3b64A	-0.026786	0.652081	4.76459	-1.14629	-3.6183	cntr
1cc8A	0.027778	2.89189	7.46062	0.747518	-8.20814	cntr
3g5tA	-0.017065	0.472623	3.71713	-0.796179	-2.92096	cntr
3ey6A	-0.033898	1.58691	5.07878	-0.730536	-4.34825	cntr
1kngA	0.006944	2.32749	7.45696	0.6696	-8.12656	cntr
1unqA	-0.008475	5.44205	6.71053	-1.61965	-5.09088	cntr
3m1xA	-0.008	1.74546	5.1715	-1.23459	-3.93691	cntr
1xjuA	0.032051	3.08653	4.84999	3.26094	-8.11093	cntr
1m2dA	-0.019802	2.67289	5.22269	-0.10099	-5.1217	cntr
3e8mD	-0.02439	0.839815	14.771	-4.38057	-10.3905	cntr
1gmxA	-0.084112	2.20573	4.76872	1.40155	-6.17027	cntr
2h3lB	-0.020408	1.01106	7.91075	3.19754	-11.1083	cntr
1t3yA	0	3.28753	7.09954	-0.257613	-6.84193	cntr
2ascA	0.046154	3.65684	7.17249	-0.622748	-6.54974	cntr
3judA	-0.006897	2.15055	11.7079	2.58619	-14.294	cntr
3e5tA	-0.008772	2.35494	11.495	-4.13944	-7.35555	cntr
1qv1A	-0.064171	4.05576	11.4486	0.398174	-11.8468	cntr
2cs7C	-0.148148	2.10606	6.64088	3.51245	-10.1533	cntr
3dr0A	-0.021505	2.98764	2.53856	1.77127	-4.30983	cntr
2bzvA	0	1.07933	5.92107	-0.984279	-4.93679	cntr
1m4lA	-0.009772	1.94914	4.80317	-0.846701	-3.95648	cntr
2dkoA	0.006849	3.17029	13.1692	5.32928	-18.4984	cntr
2dkoB	-0.009709	5.57658	17.1351	12.9546	-30.0897	cntr
1hdoA	0	0.406491	5.7195	-0.65855	-5.06095	cntr
1pmhX	-0.016575	1.54539	5.7916	-2.3002	-3.4914	cntr
1h97A	-0.020408	1.40287	5.67513	0.764711	-6.43984	cntr
1hbnF	-0.068826	4.34335	25.2222	9.96411	-35.1863	cntr
2absA	-0.017647	2.16106	10.7863	-1.05167	-9.73463	cntr
1h1nB	-0.0625	2.26945	7.50812	-0.530336	-6.97778	cntr
2v3gA	-0.014652	1.85529	2.62112	-0.592632	-2.02849	cntr
2czqA	0.004878	2.4514	1.73631	-0.021466	-1.71484	cntr
2nxvA	-0.008032	3.5228	15.9155	-1.84455	-14.071	cntr
1xt5A	-0.007407	2.28213	5.5095	2.59405	-8.10356	cntr
2w39A	-0.043624	1.90172	6.37752	-2.05189	-4.32564	cntr
3hynA	-0.011111	0.860195	8.416	-0.410444	-8.00555	cntr
3a4rA	-0.050633	3.17931	6.46954	0.927144	-7.39668	cntr
3cu9A	-0.066879	0.487144	3.66438	-0.403277	-3.26111	cntr
1gwmA	-0.058824	2.56837	6.18753	1.01932	-7.20686	cntr
2zxyA	0.011628	1.46554	7.15879	0.129575	-7.28836	cntr
1wm3A	-0.013889	4.86899	8.37435	-3.6527	-4.72166	cntr
1w7cA	-0.081522	2.20235	23.576	9.41464	-32.9906	cntr
1vr7A	-0.05042	1.45693	11.5382	0.576808	-12.115	cntr
3hhtA	-0.03	3.34328	7.17888	2.79528	-9.97416	cntr
2fkkA	-0.065217	4.62363	31.5543	22.1097	-53.664	cntr
2qcpX	0	1.89082	6.51474	-1.90374	-4.611	cntr
3hhtB	-0.035242	1.59491	7.7146	1.28386	-8.99846	cntr
2axwA	-0.014925	2.31391	9.96108	7.16823	-17.1293	cntr
1qlwA	0	2.35351	9.72166	-2.39676	-7.32489	cntr
2iayA	0.018182	3.49103	4.61665	0.777615	-5.39426	cntr
2uuyB	0.076923	2.61254	9.81988	-3.98898	-5.8309	cntr
3md7A	-0.033333	1.62266	5.30767	1.66139	-6.96905	cntr
1su7A	-0.007899	0.888404	10.7554	-3.93384	-6.82158	cntr
3m7aA	-0.014815	1.60095	7.60419	-3.01857	-4.58562	cntr
2o9uX	0.010417	2.97786	7.12991	0.412155	-7.54207	cntr
3bwzA	-0.035088	1.26976	6.19112	2.68282	-8.87394	cntr
1h4xA	-0.018182	2.14774	8.24002	-1.00802	-7.232	cntr
1u07A	0.077778	0.883842	10.0128	2.81903	-12.8318	cntr
1uz3A	0.019608	1.72156	7.31897	0.840415	-8.15939	cntr
1m9zA	-0.066667	1.56684	7.32092	-0.597137	-6.72379	cntr
3ct6A	-0.069231	2.8827	10.8773	-3.86624	-7.01111	cntr
3dnjA	-0.025	1.55297	7.31567	1.24975	-8.56542	cntr
1j98A	-0.058824	2.69665	6.22673	-0.736041	-5.49069	cntr
3lvcB	-0.035398	1.07222	10.0028	5.76706	-15.7699	cntr
1kq6A	0.022059	1.21927	4.58697	-1.96881	-2.61815	cntr
3giuB	-0.052381	0.335557	10.411	-1.07788	-9.33313	cntr
3m0zD	-0.012397	0.701341	4.63811	0.378459	-5.01657	cntr
2hinB	0	3.02339	4.62738	-1.14285	-3.48454	cntr
2x2oA	-0.042735	3.21937	9.46205	1.56723	-11.0293	cntr
2vbkA	-0.021526	1.63995	11.1456	-2.04264	-9.103	cntr
3essA	-0.050251	2.98635	5.43259	1.69953	-7.13212	cntr
1ys1X	-0.01875	1.80459	3.99067	2.31885	-6.30952	cntr
3ht1A	-0.070423	3.59774	6.09045	-2.51784	-3.57261	cntr
1yfqA	-0.023392	2.11536	12.4866	5.1618	-17.6484	cntr
3gneA	0.032922	0.588238	11.763	-5.06661	-6.69636	cntr
1vziB	-0.032	2.03812	7.89501	-0.464141	-7.43087	cntr
2cakA	0.019481	1.59903	5.41317	-0.014786	-5.39839	cntr
2rfrA	-0.013158	2.65587	7.85515	5.02717	-12.8823	cntr
1k4iA	-0.027778	1.67036	5.75622	2.44821	-8.20443	cntr
2gzvA	0.021978	3.35612	5.7441	-1.57903	-4.16507	cntr
1o7qA	0	1.77081	9.82474	-3.42936	-6.39539	cntr
1tqgA	-0.066667	3.58791	7.0421	4.02516	-11.0673	cntr
2i5vO	0	1.37836	3.95378	1.4759	-5.42968	cntr
3edoB	-0.047945	2.34961	1.95576	0.98278	-2.93854	cntr
1oqvB	0.005848	1.11034	6.6102	-1.26163	-5.34857	cntr
1lu4A	-0.022388	0.469118	5.41023	1.10857	-6.5188	cntr
2gktI	0	3.12901	5.24136	-1.91849	-3.32287	cntr
3cp5A	-0.034483	2.32591	2.09629	1.44746	-3.54375	cntr
2r6vA	0.016854	1.09586	12.3454	-4.60468	-7.74076	cntr
2r01A	-0.026178	1.07139	7.44989	4.36469	-11.8146	cntr
1xmtA	0.010526	0.796159	11.0909	-0.751499	-10.3394	cntr
2zptX	-0.020833	1.97239	9.4459	-0.57344	-8.87246	cntr
1nnfA	0	2.00127	4.21415	2.48352	-6.69768	cntr
1uwkA	-0.027076	0.760945	9.70429	-1.43986	-8.26443	cntr
1i4uA	-0.01105	1.14196	2.56894	1.18926	-3.75819	cntr
1zmaA	-0.017241	1.47604	4.81411	1.04295	-5.85706	cntr
3hwuA	-0.014388	1.27681	7.97879	-2.30429	-5.6745	cntr
3g0kA	-0.080645	1.81656	6.47667	5.15931	-11.636	cntr
1zgkA	-0.014235	1.47462	9.46361	0.474916	-9.93853	cntr
2vpaA	-0.034314	3.78786	18.4475	12.1101	-30.5576	cntr
1jkvB	-0.056391	2.05929	23.8274	10.4252	-34.2526	cntr
3chbH	0.019417	2.01633	4.78485	2.90993	-7.69478	cntr
3ci3A	-0.005319	2.94077	22.9523	-6.34717	-16.6051	cntr
3d9xC	-0.008772	4.38385	30.5437	10.2243	-40.768	cntr
1xwtA	0.00495	1.77283	2.1885	-0.177153	-2.01135	cntr
3lw1A	-0.051282	0.728878	16.5486	4.63916	-21.1878	cntr
3bzyB	-0.060241	3.36932	6.52981	0.891288	-7.4211	cntr
1xodA	0.04717	1.66899	6.01458	0.305448	-6.32003	cntr
2qf4A	-0.029412	2.5303	10.0699	0.950296	-11.0202	cntr
3grdA	-0.046875	0.7409	5.74975	1.43097	-7.18072	cntr
3m3pA	-0.062762	2.90394	5.34569	0.837467	-6.18315	cntr
3bwyA	-0.037383	1.89033	2.78981	1.55369	-4.3435	cntr
1gu2A	0.016129	3.84102	5.25368	2.94265	-8.19633	cntr
2qe8A	-0.057057	1.26231	8.37044	-3.47794	-4.8925	cntr
3ihsA	-0.012346	4.52109	5.84342	2.14221	-7.98563	cntr
1gxuA	-0.022727	2.45003	5.82046	-1.56079	-4.25967	cntr
1wc2A	-0.005556	1.63039	5.16715	0.926909	-6.09406	cntr
1nwwB	-0.068493	1.67182	5.31687	3.38925	-8.70612	cntr
2gb4A	-0.017316	2.56575	10.998	0.426837	-11.4248	cntr
1arbA	-0.003802	0.557368	2.64965	-0.049093	-2.60056	cntr
3fgvB	-0.065934	2.0637	3.64578	0.42776	-4.07354	cntr
2nqwA	-0.081395	4.73269	6.1801	2.82768	-9.00778	cntr
1g61A	-0.062222	0.838052	11.1402	3.34891	-14.4891	cntr
3edhA	0.02	2.26374	5.19814	2.84958	-8.04772	cntr
1ra0A	-0.030733	0.793283	12.3543	8.08783	-20.4421	cntr
1j9bA	-0.036496	1.7323	8.11758	1.32761	-9.44519	cntr
1w6sD	0.068493	5.21044	54.3566	-21.9063	-32.4502	cntr
2rilA	-0.032967	4.15975	12.7482	3.33893	-16.0871	cntr
2dlbB	-0.101449	4.27028	12.8939	5.50284	-18.3967	cntr
3l9aX	0.025	1.57561	2.97962	1.51663	-4.49625	cntr
1wkqA	-0.037975	4.40877	4.41745	3.59666	-8.01411	cntr
2bjdA	-0.011111	1.61969	6.74394	0.454513	-7.19845	cntr
2r2zA	-0.15	1.70873	13.1458	1.26786	-14.4136	cntr
1e29A	-0.066667	2.72966	8.11806	0.532709	-8.65077	cntr
3c2uC	-0.046555	1.16104	13.9079	6.72576	-20.6337	cntr
2jenA	0.008584	1.98416	5.51546	-0.716001	-4.79946	cntr
2jepA	0.00551	1.98169	6.51645	-1.95258	-4.56387	cntr
1gxmA	0.012346	0.810586	3.91354	-0.692372	-3.22117	cntr
2vwrA	-0.031579	1.60392	8.65628	1.7087	-10.365	cntr
3kkfA	-0.05	2.08399	14.8437	2.62114	-17.4648	cntr
3eojA	-0.002786	3.92311	4.85738	-0.308629	-4.54875	cntr
2vq4A	0	2.43017	3.10549	1.23688	-4.34237	cntr
3k67B	0.00641	0.886186	6.63911	3.518	-10.1571	cntr
2zexA	-0.054422	2.21956	7.28755	0.781748	-8.0693	cntr
3khfB	-0.020619	3.28842	9.55815	4.27318	-13.8313	cntr
3a9fA	0.025641	3.21952	7.10827	0.304472	-7.41274	cntr
3lhiA	-0.061674	1.45727	8.73231	3.61496	-12.3473	cntr
3eurA	0.014388	3.44123	10.9358	0.123346	-11.0592	cntr
3buuB	-0.028037	3.21846	11.2621	-3.44396	-7.81811	cntr
3bfqG	-0.037879	2.04556	5.68433	1.00176	-6.68609	cntr
3blnA	-0.014388	5.80098	10.6104	9.65616	-20.2666	cntr
3h4tA	-0.028205	2.22833	6.30502	1.55283	-7.85786	cntr
2covD	-0.043478	2.80532	6.03187	-2.16319	-3.86869	cntr
3ebtA	-0.015748	2.84445	7.18951	-1.72546	-5.46404	cntr
1w2lA	-0.010309	1.92199	4.04942	1.61725	-5.66666	cntr
2bkxA	-0.024793	1.72749	6.00423	1.78685	-7.79108	cntr
1senA	-0.066667	1.93664	9.0999	0.04334	-9.14324	cntr
3fwkA	-0.04811	2.22591	14.2531	-1.19884	-13.0543	cntr
3c8lA	-0.052174	3.16838	8.05042	4.79912	-12.8495	cntr
1nz0B	0.174312	3.90188	10.6454	-2.42583	-8.21953	cntr
2qikA	-0.015209	1.90642	10.2211	-0.99384	-9.22729	cntr
2hykA	-0.075949	0.973534	5.31654	-1.14411	-4.17243	cntr
3e8tA	-0.018519	1.55313	13.1159	0.759219	-13.8751	cntr
2fcwA	-0.009434	3.65357	15.3976	2.08113	-17.4788	cntr
2ccvA	0.010101	3.15771	6.21818	1.40626	-7.62443	cntr
2ovgA	0.051724	2.78154	6.98812	0.165363	-7.15348	cntr
1vfyA	-0.074627	6.91678	6.40259	4.07942	-10.482	cntr
1nxmB	-0.041237	2.44011	7.31005	3.56711	-10.8772	cntr
3cbwB	-0.024242	1.12458	6.8294	-3.21154	-3.61786	cntr
1m70D	-0.015789	3.57515	5.76437	1.85966	-7.62404	cntr
1b0bA	0	1.33572	6.97625	-0.734272	-6.24198	cntr
1qtnB	0	1.44666	19.9297	-7.25056	-12.6791	cntr
1vk1A	-0.089686	4.29495	16.6106	0.533662	-17.1442	cntr
2i7dB	-0.020833	2.49114	5.88303	-0.005896	-5.87713	cntr
2p8gA	-0.077419	1.66318	6.2977	-1.28312	-5.01458	cntr
3fo3B	-0.038536	1.39752	10.0512	-0.810293	-9.2409	cntr
2lisA	0.083969	2.37738	15.1643	-4.05447	-11.1098	cntr
3kh1B	-0.037634	2.8359	6.11751	-2.16461	-3.9529	cntr
2p2sA	-0.027273	0.881353	3.79114	1.39365	-5.18478	cntr
2w3qA	-0.030568	1.52872	12.8126	5.44833	-18.2609	cntr
3b9wA	-0.016575	1.18762	9.84308	6.0451	-15.8882	cntr
2p9wA	0.006006	0.849506	5.04334	1.3277	-6.37104	cntr
1lyvA	0.014134	2.0506	6.34199	-0.117291	-6.2247	cntr
3bmxA	0.024311	4.83175	20.5084	-7.49818	-13.0103	cntr
2w91A	-0.018868	0.177891	10.3925	1.26653	-11.6591	cntr
2qsbA	-0.060976	1.40849	9.13513	-3.34304	-5.7921	cntr
1d4oA	-0.033898	2.58344	7.38525	-2.1438	-5.24144	cntr
3e8oA	-0.070707	2.43565	10.1405	2.68395	-12.8244	cntr
1jcdA	-0.04	2.00818	7.14167	4.18353	-11.3252	cntr
1oh4A	-0.034483	2.07481	6.22336	0.932008	-7.15537	cntr
1uaiA	-0.022422	2.57871	11.1479	-0.337999	-10.8099	cntr
2v6kB	-0.004673	1.4066	5.65006	-1.10505	-4.54501	cntr
1qhvA	-0.005128	1.84055	6.36245	-1.46912	-4.89333	cntr
1x6iB	-0.045977	2.93537	11.4798	-3.26648	-8.2133	cntr
3bmzB	-0.010526	2.34219	8.73976	1.84743	-10.5872	cntr
1gyxB	-0.052632	2.52995	9.52928	4.44287	-13.9722	cntr
3e10B	0	2.03121	5.52548	0.841474	-6.36695	cntr
1jo0B	0.020833	3.9626	5.63932	2.25068	-7.89	cntr
1oohB	0.007937	4.01454	3.6612	0.615302	-4.2765	cntr
1q7lB	-0.022727	2.75055	11.1939	3.24292	-14.4368	cntr
1u7gA	0.002688	3.55863	4.27586	-0.805083	-3.47078	cntr
3f7eB	-0.008065	3.94305	4.10556	-0.87684	-3.22872	cntr
2p7oA	-0.047244	2.15454	11.6556	1.46854	-13.1241	cntr
3ga4A	-0.038462	2.06612	6.19491	2.88082	-9.07573	cntr
3f2zA	-0.013514	2.38471	4.06862	1.61366	-5.68228	cntr
3fk8A	0.015385	3.84399	11.9657	-1.05473	-10.9109	cntr
1a2pA	0.018519	2.79882	8.63628	-3.4701	-5.16617	cntr
1sjwA	-0.021127	1.66473	8.29518	1.70711	-10.0023	cntr
2jdaB	-0.021127	1.31976	4.18443	0.708852	-4.89329	cntr
2odkD	-0.019608	2.82388	13.1391	-3.73889	-9.40018	cntr
2frgP	-0.009434	3.18544	6.24573	0.64755	-6.89328	cntr
3fzwB	-0.039062	1.73791	6.24398	0.781635	-7.02562	cntr
2qpxA	-0.040872	2.56503	11.5731	1.04261	-12.6157	cntr
2i6cA	0	2.67586	3.1304	0.940429	-4.07083	cntr
2ii2A	-0.029605	1.12532	12.8846	8.0024	-20.887	cntr
2wweA	-0.018018	2.63482	5.80315	0.479087	-6.28223	cntr
2r6qA	-0.036232	1.83929	2.50148	-0.324631	-2.17685	cntr
2c60A	-0.024096	2.78475	6.35325	2.31906	-8.67231	cntr
3kevA	-0.032967	1.98991	12.7048	6.52415	-19.229	cntr
2wq4A	0	0.321896	6.97349	-1.28194	-5.69156	cntr
3lagA	-0.043478	1.99448	10.5395	1.85621	-12.3957	cntr
1z6mA	-0.070175	1.27129	5.41324	1.92713	-7.34037	cntr
1t6uB	-0.008547	0.319444	8.24115	-0.427658	-7.8135	cntr
2e6fB	-0.012821	1.94669	10.8052	-1.60041	-9.20476	cntr
2w7aA	0.082474	3.20392	13.1371	-0.488258	-12.6488	cntr
2mhrA	-0.025424	2.17598	7.40304	-1.58653	-5.81651	cntr
1h41B	0	1.25263	9.7622	-2.81147	-6.95072	cntr
1cseI	0.015873	2.15909	4.44712	1.06899	-5.51611	cntr
2qimA	-0.050955	0.824153	5.97561	2.8823	-8.85791	cntr
3elnA	-0.026738	3.14227	9.5251	4.22087	-13.746	cntr
3gzrB	-0.021583	1.66072	7.25966	1.05914	-8.31879	cntr
2vk2A	-0.006757	0.860763	10.6246	-2.47143	-8.15321	cntr
2g7sA	-0.016043	0.78209	8.85107	-2.34513	-6.50593	cntr
1rcfA	-0.100592	4.02697	11.4986	3.41118	-14.9097	cntr
2gyqA	-0.055556	1.21657	12.7729	3.56114	-16.334	cntr
3djhB	0.008772	1.78703	3.70808	-0.263385	-3.44469	cntr
1m0kA	0	1.14088	7.69331	1.78259	-9.47591	cntr
2w1jA	-0.051282	2.14454	8.93235	2.07693	-11.0093	cntr
1bx7A	0.058824	5.34802	22.9789	-10.1118	-12.8671	cntr
2j6bA	-0.018349	1.23913	8.16456	1.42204	-9.5866	cntr
2gzqA	0.021505	5.72542	7.40705	1.10926	-8.51631	cntr
1wxcB	-0.027778	1.34716	6.37901	-1.31306	-5.06595	cntr
1vmhA	-0.031008	1.66925	6.45706	-0.19538	-6.26168	cntr
3ib5A	-0.005917	3.63404	9.86955	-1.54204	-8.32752	cntr
2vebA	-0.031579	2.71742	7.88166	3.42784	-11.3095	cntr
3i10A	0.003663	1.97576	16.5215	-3.03128	-13.4902	cntr
2re2A	-0.035088	1.91853	4.03884	0.634017	-4.67286	cntr
3ljkA	-0.020638	1.16896	10.1477	1.93145	-12.0791	cntr
1st9B	-0.014815	2.87036	4.8529	1.57558	-6.42848	cntr
2pc1A	-0.035503	3.75287	8.26051	0.690745	-8.95125	cntr
1qwyA	-0.029915	1.88308	6.01753	3.50259	-9.52011	cntr
2nr7A	-0.010363	3.47237	17.4161	-3.80316	-13.6129	cntr
3i6cA	-0.00885	2.58496	3.51285	-1.28943	-2.22342	cntr
1kllA	-0.072	4.01808	8.53999	3.18438	-11.7244	cntr
2gkpA	-0.037267	5.23863	13.6363	5.16932	-18.8056	cntr
2nrrA	-0.014388	4.02923	9.40738	4.0224	-13.4298	cntr
2p4fA	-0.010363	1.61561	5.76017	0.510008	-6.27018	cntr
1ammA	0	0.574403	2.90415	1.64864	-4.55278	cntr
2fb6A	-0.018018	2.9927	4.01474	0.018073	-4.03281	cntr
2p8iA	-0.043478	1.29683	5.09998	-0.927145	-4.17284	cntr
2fhzA	-0.037736	2.2606	9.04715	-0.574882	-8.47227	cntr
2fhzB	0	2.97936	7.47584	-2.1595	-5.31635	cntr
2iblA	-0.064815	2.04394	27.1485	20.7726	-47.9211	cntr
3f0dB	-0.013889	1.36076	8.66792	-2.67207	-5.99585	cntr
2wk1A	-0.053719	0.774327	8.34161	0.984409	-9.32602	cntr
3bt5A	-0.006623	2.53983	6.2196	-0.403035	-5.81657	cntr
3b5oA	-0.06278	1.31014	13.6245	-0.32868	-13.2959	cntr
1g2rA	0.053191	5.31767	9.26549	1.66273	-10.9282	cntr
1ouwD	0	1.26389	5.57866	-0.419152	-5.15951	cntr
3bd1C	0.046875	2.08582	5.10633	-0.649516	-4.45681	cntr
2rffA	0	2.51726	4.99688	-1.22311	-3.77377	cntr
2r5oA	-0.053892	1.60097	8.48422	1.95226	-10.4365	cntr
3g7rB	-0.020101	3.78687	6.21906	3.24871	-9.46777	cntr
1v9yB	-0.009709	2.54834	3.67685	-1.27852	-2.39833	cntr
1of8B	0.002907	0.543618	5.83222	-0.178234	-5.65399	cntr
2qjzA	0.017094	3.65555	7.41492	0.966146	-8.38107	cntr
3gnzP	-0.004739	1.63087	3.66772	-0.000916	-3.66681	cntr
2vjiA	-0.023411	1.21609	17.2955	11.5962	-28.8918	cntr
2bfdB	-0.027108	0.735245	7.6372	0.719604	-8.3568	cntr
1u7iA	-0.046154	2.74042	10.3912	1.16586	-11.5571	cntr
1x9dA	-0.013274	1.78436	6.1122	1.4489	-7.5611	cntr
3gbwA	-0.069182	3.08889	2.03394	1.70839	-3.74233	cntr
1to2I	0.03125	2.39621	2.29	-0.180753	-2.10925	cntr
1cy5A	-0.032258	2.80932	5.25815	-0.570383	-4.68777	cntr
3cu4A	0.012658	2.66761	2.99942	-0.430549	-2.56887	cntr
1vkkA	-0.007299	3.19075	12.2395	-0.200699	-12.0388	cntr
2qifB	-0.132353	2.22577	8.47138	0.968348	-9.43972	cntr
3hmzA	-0.042781	0.805889	8.13518	-0.289154	-7.84602	cntr
3ckmA	-0.029126	1.37976	5.70897	0.580716	-6.28969	cntr
3ivvA	0.028571	5.65991	4.30948	2.85588	-7.16536	cntr
2tpsA	-0.017699	1.85413	6.24197	2.51417	-8.75614	cntr
3meaA	-0.030864	3.05321	11.2404	-2.7516	-8.48884	cntr
2zuxB	-0.022337	0.751999	4.55147	-0.425282	-4.12618	cntr
2wnfA	0.003717	0.733474	8.41781	0.86286	-9.28068	cntr
3isxA	-0.033742	2.93315	9.42581	6.32467	-15.7505	cntr
2j73B	-0.04902	1.51816	4.30872	2.56437	-6.87309	cntr
1jf8A	-0.053846	2.76051	9.83646	-2.93775	-6.89871	cntr
2sn3A	0	3.53632	4.71868	-0.055517	-4.66317	cntr
2ce0A	-0.020202	4.27982	6.73394	-0.256651	-6.47729	cntr
3b79A	-0.016393	4.62253	6.15667	4.96232	-11.119	cntr
2iqyA	-0.031579	2.08351	5.57909	-1.61761	-3.96148	cntr
3kuuA	-0.030303	3.96942	14.8749	7.06494	-21.9398	cntr
2hhgA	-0.023438	1.31835	7.56292	-2.17117	-5.39175	cntr
1vmgA	-0.1125	5.38959	22.8857	-4.67301	-18.2127	cntr
3bxuB	0.070423	2.61304	10.2859	-1.83055	-8.45531	cntr
1qftB	-0.117647	1.40492	3.78436	1.0679	-4.85226	cntr
3iisM	-0.013245	1.10021	4.0465	-0.593855	-3.45265	cntr
3a57A	-0.051948	3.03198	7.73591	0.568115	-8.30403	cntr
2q0sC	-0.042056	3.03468	4.308	0.184068	-4.49206	cntr
3e0xA	-0.024896	3.84638	2.20105	-0.254906	-1.94614	cntr
2vptA	-0.010101	3.29901	1.43812	0.445399	-1.88352	cntr
3d3bA	-0.014388	4.96724	5.79191	0.254123	-6.04603	cntr
3gbaA	0.007782	0.89067	5.52761	0.580956	-6.10856	cntr
2nn8A	0.028986	0.672669	6.72861	-0.557995	-6.17062	cntr
2nlvB	-0.028302	3.56695	12.7949	-2.09102	-10.7039	cntr
2ql8A	-0.050725	1.39548	15.5176	7.87759	-23.3952	cntr
2ehzA	-0.046823	1.04526	6.06945	1.43333	-7.50278	cntr
2uv4A	-0.034722	3.17474	7.21607	1.84134	-9.05741	cntr
3czzA	-0.029703	0.841762	1.04956	0.628587	-1.67815	cntr
3bqpB	-0.0625	1.56753	2.37631	1.42062	-3.79693	cntr
1o8xA	-0.048611	1.82448	7.08479	5.86808	-12.9529	cntr
3m2oB	-0.068966	1.2909	10.0627	1.5421	-11.6048	cntr
3g36D	0	3.14838	6.7421	2.60557	-9.34768	cntr
2fsqA	-0.058036	0.714004	9.55963	0.702259	-10.2619	cntr
3d32B	0.017241	3.19867	7.38334	-0.135003	-7.24834	cntr
2imqX	0	1.74195	7.02753	-1.11773	-5.9098	cntr
1s9uA	-0.060606	2.25798	9.15781	-3.6208	-5.537	cntr
1gq1A	-0.062612	1.05727	9.55085	3.43176	-12.9826	cntr
3g16A	-0.019737	2.51141	12.8872	-4.97702	-7.91019	cntr
2pmrA	-0.078947	2.15083	7.98903	0.593882	-8.58291	cntr
3gxhB	-0.027397	2.26826	4.51166	-0.489503	-4.02216	cntr
2i3dB	-0.018692	1.23268	7.61219	-0.749929	-6.86226	cntr
1yu0A	-0.00266	0.921425	5.84699	0.815932	-6.66292	cntr
1rhsA	-0.006849	1.9111	5.31741	1.19292	-6.51033	cntr
2zl7A	-0.031579	0.995684	5.50703	1.48431	-6.99134	cntr
3db7A	-0.016	3.20416	9.43539	0.875524	-10.3109	cntr
2imfA	-0.014778	2.15675	5.79828	0.974559	-6.77284	cntr
2q52A	0.004854	3.6754	5.07091	0.474096	-5.54501	cntr
3d59B	-0.005348	1.54287	10.6185	-1.86171	-8.75676	cntr
3l1nA	-0.026316	2.1057	10.7768	1.87179	-12.6486	cntr
1q5yD	-0.075	1.0143	9.31909	6.6396	-15.9587	cntr
2w6aB	0.017857	8.13757	16.0504	10.8411	-26.8916	cntr
3bnjA	0.002123	0.592497	5.25843	2.23181	-7.49025	cntr
3hp4A	-0.032967	3.76785	4.15693	0.462089	-4.61902	cntr
3b50A	-0.009677	2.27353	4.94924	2.56008	-7.50933	cntr
3ke7A	-0.055118	1.08937	5.53104	-0.006687	-5.52436	cntr
2nn5A	-0.076923	2.38055	3.37218	-0.82719	-2.54499	cntr
1mxrB	-0.047198	0.537207	9.84662	2.34282	-12.1894	cntr
256bB	-0.028302	1.92	9.63055	-2.11319	-7.51736	cntr
2j1vB	0.007299	2.46707	3.37217	-0.428277	-2.94389	cntr
2qmoA	-0.00463	3.67867	6.19522	3.70559	-9.9008	cntr
3hnxA	-0.037037	2.50356	8.85142	3.02119	-11.8726	cntr
2ra9A	-0.055556	2.67509	6.73883	3.50719	-10.246	cntr
2hiyD	-0.005556	3.01165	9.00642	-1.43744	-7.56897	cntr
1o4yA	-0.025926	1.51613	6.94669	0.582056	-7.52874	cntr
3fz4A	0	5.06765	11.0955	5.13779	-16.2333	cntr
2ivyA	0.022727	3.12752	11.6666	1.84178	-13.5084	cntr
1wzdA	-0.043062	3.69637	7.08736	3.50488	-10.5922	cntr
3boeA	-0.023923	1.45556	7.56497	-0.174486	-7.39048	cntr
1w1hA	0.013605	5.53127	4.84985	0.999424	-5.84928	cntr
3d5pA	-0.053435	1.50443	6.49083	-0.867413	-5.62342	cntr
2vh3A	-0.036364	5.25316	8.15033	4.25643	-12.4068	cntr
3igsB	-0.039648	1.36833	5.37842	-2.11643	-3.26199	cntr
2oa2A	-0.031008	2.04584	6.50115	-1.97219	-4.52896	cntr
2cjtA	-0.016529	2.08917	7.69025	2.12187	-9.81211	cntr
2i49A	-0.020101	1.33443	6.31306	-2.22234	-4.09072	cntr
3dxlA	0	1.85188	4.8116	0.06179	-4.87339	cntr
1qveA	0.015873	2.02684	5.064	0.305008	-5.36901	cntr
3bi1A	-0.007205	1.3139	8.4344	0.150494	-8.58489	cntr
2gqtA	0	2.73588	3.30245	0.523375	-3.82583	cntr
2i5fA	0.010101	1.04066	17.0433	-2.51593	-14.5274	cntr
2bsyA	0.052209	2.51832	9.27923	-1.77603	-7.5032	cntr
1kgdA	-0.045714	2.05755	14.6576	-0.262057	-14.3955	cntr
2qntA	-0.032258	1.64271	7.33379	-0.077572	-7.25622	cntr
3bp1C	-0.044	3.08802	12.02	1.53743	-13.5574	cntr
2agkA	-0.021459	0.932773	6.2531	1.91325	-8.16634	cntr
1eazA	0.028846	2.93418	11.8651	-1.76587	-10.0992	cntr
1uscB	-0.005618	3.82146	11.9341	-3.34064	-8.59343	cntr
1z9tA	-0.004219	1.29092	4.83651	3.72183	-8.55834	cntr
2endA	0.036496	2.40561	16.1336	-6.50465	-9.62899	cntr
2bbrA	-0.026455	1.69542	5.25537	-1.42599	-3.82938	cntr
2fj8A	0.058333	3.84051	19.6594	-7.30872	-12.3506	cntr
2pieA	-0.022727	3.75797	7.17516	0.838031	-8.01319	cntr
3kyjA	-0.085271	3.82413	7.77113	4.22811	-11.9992	cntr
1vqsD	0	1.63256	11.1917	-4.40514	-6.78654	cntr
2f5tX	-0.021459	2.09512	13.3592	5.21975	-18.5789	cntr
2p0nA	-0.076433	3.05811	16.232	9.01654	-25.2485	cntr
2cb8B	-0.011765	2.79411	12.0369	-1.32232	-10.7146	cntr
3fcnA	-0.077922	4.65449	15.7982	6.91561	-22.7138	cntr
1whzA	0.059701	3.32102	7.97888	-1.38052	-6.59837	cntr
1mfwA	0.047619	1.12617	5.27875	0.778017	-6.05677	cntr
1es9A	-0.004717	2.15017	4.56015	1.6241	-6.18425	cntr
3cz1A	-0.128205	3.84139	6.71281	5.93459	-12.6474	cntr
2hzlA	-0.02994	1.50143	6.40489	3.49876	-9.90365	cntr
2mcmA	-0.035714	3.05619	2.38398	0.154628	-2.53861	cntr
2qg1A	0	3.0395	10.7751	-3.82936	-6.94571	cntr
3kyzA	-0.036364	1.43577	8.35884	-2.17722	-6.18162	cntr
1uuyA	-0.012422	1.61687	4.17488	-0.024235	-4.15064	cntr
2qvkA	-0.107438	5.09586	11.5659	4.71936	-16.2853	cntr
3fq4B	0.008547	1.20731	8.43052	-1.45725	-6.97327	cntr
2bu3A	0.015385	1.18669	6.08717	-2.32451	-3.76266	cntr
3i11A	0.009302	3.43087	5.73002	0.574197	-6.30422	cntr
1z67A	-0.055556	3.28397	9.85785	1.78717	-11.645	cntr
1e5kA	-0.031915	0.895204	8.10841	2.16269	-10.2711	cntr
3dasA	-0.030395	0.905886	7.97924	1.49281	-9.47205	cntr
1zceA	-0.028777	1.99015	8.60128	0.481269	-9.08255	cntr
2os0A	-0.050279	2.56151	11.3462	1.51773	-12.8639	cntr
3kc2B	-0.009494	2.12933	5.12153	4.2879	-9.40943	cntr
3h87C	0.027778	5.62212	17.7744	-2.05068	-15.7237	cntr
3h87B	-0.036232	0.52739	7.51093	-1.05529	-6.45564	cntr
2w3zA	0.004202	1.24235	4.75949	-0.856095	-3.90339	cntr
2hx5A	-0.035461	2.16873	8.58752	0.02132	-8.60884	cntr
1usmA	0	0.830353	7.86247	-3.15537	-4.7071	cntr
1ukuA	-0.068627	2.59261	15.0748	6.93968	-22.0145	cntr
3d4eA	-0.00625	1.12878	4.87748	1.84453	-6.72201	cntr
1vl7B	-0.022222	2.04257	5.83165	0.988202	-6.81985	cntr
2qjlA	-0.121212	5.1361	7.60158	1.49482	-9.0964	cntr
2ad7C	0.003503	1.69442	6.03586	3.78975	-9.82561	cntr
1vh5B	-0.007246	2.18399	6.43428	-2.15173	-4.28255	cntr
1k3iA	0.001538	2.22578	4.52776	0.733514	-5.26128	cntr
3cjsA	-0.137931	0.919075	10.8903	-0.340651	-10.5497	cntr
2zcmB	-0.034286	2.86395	5.67105	-1.37439	-4.29666	cntr
3b9tA	-0.02445	1.62612	8.27348	-1.3177	-6.95578	cntr
3i7mA	-0.076923	0.953851	6.61852	2.44108	-9.0596	cntr
3km5B	-0.069364	1.56186	7.69454	-1.23513	-6.45941	cntr
2ecuB	-0.006711	3.42727	4.65069	-1.9273	-2.72339	cntr
1ypqA	0.007634	1.91193	3.71463	-0.44913	-3.2655	cntr
1pz4A	-0.035398	3.27783	5.67482	-0.707876	-4.96694	cntr
3en0C	-0.011538	0.751004	5.70914	-0.428478	-5.28067	cntr
3cp7A	-0.046296	1.07027	4.5084	2.23627	-6.74466	cntr
2gwmA	-0.015	3.37408	8.42176	4.8429	-13.2647	cntr
3laeA	-0.128205	4.96859	9.158	-3.20512	-5.95289	cntr
2ia7A	-0.036697	0.714781	6.20349	0.128911	-6.3324	cntr
3hpwA	-0.009901	3.01961	6.79269	0.224456	-7.01715	cntr
2hewF	-0.023438	2.65983	5.7005	1.26261	-6.9631	cntr
3h0oA	-0.033333	1.15748	5.22873	1.7909	-7.01963	cntr
3hf5D	-0.027523	1.76809	11.4754	0.43136	-11.9068	cntr
2q3tA	-0.016529	2.47468	12.2447	3.41101	-15.6557	cntr
2bwrA	0.009975	0.6994	2.77406	-0.581776	-2.19229	cntr
1s0pB	0.005682	0.341787	14.7677	-4.10809	-10.6596	cntr
1qg8A	-0.021008	3.30832	10.8076	-3.84092	-6.96666	cntr
2w8xB	0.030303	0.522387	7.46913	-1.39156	-6.07757	cntr
1hdhA	-0.030534	2.79887	8.98835	2.67697	-11.6653	cntr
2octB	0.010526	3.78538	14.9707	3.52412	-18.4949	cntr
3ch0A	-0.030189	2.49874	11.2542	2.94632	-14.2005	cntr
3gzaA	-0.002315	3.48469	14.5424	-2.70045	-11.842	cntr
1ucdA	0.047368	4.13859	6.82307	-0.699837	-6.12323	cntr
3kizB	-0.027701	1.60715	6.24414	0.598627	-6.84277	cntr
3lx3A	-0.030675	1.06491	12.1955	7.63896	-19.8344	cntr
1u4gA	-0.016779	1.15107	8.6291	-3.02172	-5.60738	cntr
3dduA	-0.031117	2.41583	5.22132	1.01982	-6.24115	cntr
2gomB	0.133333	2.06608	9.76913	-1.05616	-8.71296	cntr
3lwcA	-0.060606	4.64337	13.6594	-2.39896	-11.2604	cntr
3f14A	-0.06422	1.34253	10.1033	2.97271	-13.076	cntr
1rp0B	-0.017986	1.42489	7.71915	-3.21405	-4.50509	cntr
2hlrA	-0.044776	3.47975	6.97199	-2.17844	-4.79354	cntr
2oh1C	-0.03012	1.8921	5.2287	2.98046	-8.20915	cntr
2vxtI	-0.025641	2.27862	6.21533	0.578562	-6.7939	cntr
2j9wB	-0.060606	3.49159	5.7998	2.91073	-8.71054	cntr
2jc9A	0.006424	3.17894	7.40019	-1.62202	-5.77817	cntr
1vykA	0.046512	0.917577	9.54562	-2.3499	-7.19572	cntr
2cc6A	-0.1875	3.63814	16.3027	7.93518	-24.2379	cntr
3c9qA	-0.041885	1.20227	5.36816	2.07738	-7.44554	cntr
2bt6A	-0.085714	3.76343	7.41098	2.66915	-10.0801	cntr
3laxA	-0.028846	0.82261	8.50581	-1.91545	-6.59036	cntr
3c3yB	-0.048889	4.02677	7.36353	1.96138	-9.32492	cntr
2glzB	-0.034247	1.34283	2.85728	0.539586	-3.39686	cntr
1ecaA	-0.007353	3.14592	6.50061	0.519406	-7.02001	cntr
1x82A	-0.043243	1.61955	9.20833	4.63064	-13.839	cntr
1urrA	0.020619	5.10141	4.22638	0.351298	-4.57767	cntr
3ghjA	-0.017544	1.11855	8.12417	-1.27579	-6.84837	cntr
1lo7A	0	3.28395	9.46455	2.21921	-11.6838	cntr
1e85A	0.016129	1.03156	6.70696	2.37877	-9.08572	cntr
1uoyA	0.015625	1.75138	6.84509	-1.74189	-5.1032	cntr
2wl1A	0.015707	0.902817	6.20124	1.19424	-7.39548	cntr
3ef8A	-0.027972	3.59859	5.52567	0.537308	-6.06297	cntr
3lhqA	-0.009479	1.7855	22.5628	-7.94275	-14.6201	cntr
1abaA	0	4.83811	6.8606	-0.08178	-6.77882	cntr
2j2jB	0.010989	0.570479	7.50878	-2.76152	-4.74726	cntr
3c8eA	-0.010563	1.77452	4.93217	-1.31151	-3.62067	cntr
2gmwB	-0.065217	2.54432	10.9158	-0.969626	-9.94615	cntr
2qfaA	-0.021898	6.83131	11.7084	3.51743	-15.2259	cntr
2qfaB	0.032258	11.1119	88.9157	-42.3054	-46.6104	cntr
2bemA	0	2.32427	3.36739	0.669911	-4.0373	cntr
3dsbB	-0.047945	2.22354	14.2652	-2.05346	-12.2117	cntr
1oygA	-0.015909	2.989	11.0988	0.059659	-11.1584	cntr
1rttA	-0.011494	1.39911	7.36423	4.42654	-11.7908	cntr
2wtgA	0.006329	3.01033	5.38234	-1.42451	-3.95783	cntr
2apjD	-0.008439	1.96516	7.55615	1.12633	-8.68247	cntr
2pu3A	0.077295	3.20338	8.3783	-2.18178	-6.19653	cntr
2pv2D	-0.019417	3.53216	5.36762	0.633764	-6.00138	cntr
2bkmA	-0.023438	1.77332	12.0928	0.385514	-12.4783	cntr
1ew4A	-0.132075	3.93956	14.7934	6.93275	-21.7261	cntr
2qdxA	-0.027237	1.5649	10.9613	-3.91305	-7.04827	cntr
3hyqA	-0.027027	1.58657	5.98059	1.72979	-7.71038	cntr
1r9lA	-0.019417	1.19162	13.3309	-5.60359	-7.72734	cntr
3jxoB	-0.070588	3.63957	9.4488	1.44842	-10.8972	cntr
2vpnA	-0.124183	2.54055	16.832	7.38893	-24.2209	cntr
1ybiB	-0.007042	1.68678	5.05854	1.03302	-6.09156	cntr
2imjA	-0.012821	0.931925	6.55065	-2.42546	-4.12519	cntr
3kdaA	-0.02349	1.90214	4.62103	-0.882904	-3.73813	cntr
2x32A	-0.051724	3.03179	7.19426	-1.4415	-5.75276	cntr
1z1sA	-0.044118	2.1135	5.95593	-1.5392	-4.41673	cntr
1jifB	-0.081967	3.00874	10.7852	2.32119	-13.1064	cntr
2b06A	-0.08	2.93755	7.23585	0.114127	-7.34998	cntr
1uwwB	-0.096591	3.11867	8.24891	5.0077	-13.2566	cntr
1i12D	-0.025478	0.959159	9.31961	1.16787	-10.4875	cntr
1gw1A	-0.029333	2.0278	7.38194	0.097608	-7.47955	cntr
3f8xD	-0.070312	0.667195	12.5073	0.65383	-13.1611	cntr
1ofwA	0.006826	3.28283	9.20806	5.73822	-14.9463	cntr
3gh5A	-0.019724	2.18677	7.28912	0.15006	-7.43918	cntr
1l6pA	-0.041322	1.23593	8.97533	6.9128	-15.8881	cntr
2nw0A	-0.031746	0.873213	9.35632	2.08836	-11.4447	cntr
3fynA	-0.006711	1.78805	8.26456	-3.69687	-4.56769	cntr
3es4B	-0.0625	0.987281	9.75378	0.794	-10.5478	cntr
1vkeA	0	5.58861	7.49512	-0.138767	-7.35635	cntr
3d0jA	-0.06015	5.40402	5.94739	-1.67773	-4.26966	cntr
1pbjA	-0.103448	5.24894	14.9063	7.90404	-22.8103	cntr
2gpiA	-0.123596	1.39719	6.41458	0.281374	-6.69596	cntr
1yuzA	-0.035	2.34078	16.2749	3.89052	-20.1654	cntr
2cc0B	-0.010417	1.94497	4.74809	0.25029	-4.99838	cntr
2ozfA	0	0.37836	8.24611	1.57251	-9.81862	cntr
3ge3E	-0.088235	2.16975	8.92366	-0.672333	-8.25132	cntr
1isuA	0.080645	3.17072	7.92419	-1.86444	-6.05975	cntr
3ge3C	-0.048193	3.60728	8.18058	-1.19835	-6.98223	cntr
3ge3B	-0.036184	3.81131	20.1228	5.57684	-25.6997	cntr
3kgkB	-0.020408	2.38816	4.79702	0.154891	-4.95191	cntr
3bb0A	-0.041739	1.33331	6.51789	5.1088	-11.6267	cntr
1x8hA	0	2.40125	13.6559	-6.43274	-7.22311	cntr
3lygA	-0.077586	1.55712	10.6675	-2.19243	-8.47505	cntr
2brjC	-0.023121	0.925259	7.7527	0.49761	-8.25031	cntr
1v05A	0.041667	2.09823	9.04527	-2.59255	-6.45272	cntr
1ukfA	-0.047872	2.40278	10.5993	0.563633	-11.1629	cntr
1t61A	0.008969	0.881658	8.05762	-0.322174	-7.73544	cntr
2ic2B	0.063063	2.36315	23.9615	-2.81823	-21.1433	cntr
2nuhA	-0.028846	3.04134	6.22033	3.66584	-9.88617	cntr
1okoA	-0.024793	1.99165	3.83536	0.742961	-4.57832	cntr
1hlqA	0.066667	3.5484	6.53628	-1.49623	-5.04005	cntr
2b0aA	-0.032258	1.982	8.81268	-2.32249	-6.49019	cntr
2olmA	0.052632	2.34352	12.8481	-4.94951	-7.89857	cntr
3ct5A	0	1.94467	2.0579	-0.383489	-1.67441	cntr
1ykuB	0.022727	1.4509	7.81601	-1.65425	-6.16175	cntr
2pkfB	-0.063063	0.870336	6.92781	1.67336	-8.60117	cntr
3fcxA	0.003731	1.98246	10.7945	4.43819	-15.2327	cntr
1y43B	-0.181287	3.72043	7.21835	3.20587	-10.4242	cntr
2j05B	-0.103448	5.28199	12.9333	-1.90565	-11.0276	cntr
2ibaA	-0.00678	1.48331	6.17619	0.835416	-7.0116	cntr
2abwA	-0.013889	0.58458	8.51886	-1.69585	-6.82301	cntr
3ld7C	0.011765	2.76307	10.9992	-2.07446	-8.92469	cntr
2uykC	-0.02381	3.40511	1.94953	-0.125316	-1.82421	cntr
3bhdB	-0.058824	3.22947	7.10108	1.57766	-8.67874	cntr
3sebA	0.004202	1.77522	7.40234	2.81338	-10.2157	cntr
1gnyA	-0.091503	3.20899	7.34345	4.53824	-11.8817	cntr
1hfeT	0.034091	2.52362	21.5542	-4.43125	-17.1229	cntr
1qreA	-0.104762	2.52215	18.4429	-0.128581	-18.3143	cntr
3fjuB	0.015385	1.3364	5.86502	4.06055	-9.92557	cntr
2cyjA	-0.008547	1.77945	10.6693	0.07398	-10.7433	cntr
2e10B	0.009009	0.594148	9.81743	-1.30119	-8.51624	cntr
1z0jB	-0.078431	2.42688	8.39329	4.63083	-13.0241	cntr
2ibpA	-0.002457	1.34249	6.86767	0.785133	-7.6528	cntr
2ip6A	-0.011494	2.31471	5.79889	4.77606	-10.575	cntr
3a35A	-0.048913	3.3616	9.73839	-0.915066	-8.82332	cntr
1sdiA	0.018779	3.70715	3.16279	0.12753	-3.29032	cntr
2htdA	-0.025	1.66097	9.2744	-1.63765	-7.63674	cntr
1v5iB	-0.092105	1.00274	6.48246	-1.00447	-5.47799	cntr
1nc7A	0.009091	4.5812	10.8248	-0.393584	-10.4313	cntr
3ci6A	-0.02649	1.83329	8.57715	0.21238	-8.78953	cntr
1z3xA	0	4.90046	9.51434	1.92263	-11.437	cntr
2o8qA	-0.07563	1.67392	7.49961	-1.47527	-6.02434	cntr
3ib7A	-0.037288	1.29145	6.79748	-0.152938	-6.64454	cntr
1bteB	-0.06383	1.59958	3.66442	2.06048	-5.7249	cntr
2woyA	-0.045593	0.991257	9.54469	5.99837	-15.5431	cntr
1t1uA	-0.00335	0.984802	6.12937	1.04955	-7.17892	cntr
2i5uA	-0.026667	0.473618	5.49852	0.910692	-6.40921	cntr
2zdpB	-0.054545	1.21355	11.7413	6.10634	-17.8476	cntr
2qt7A	-0.033708	2.30127	4.13837	-0.150843	-3.98753	cntr
1nycB	-0.036036	2.22663	6.35079	5.04731	-11.3981	cntr
3bemA	-0.025381	4.08717	10.6871	-2.37145	-8.31562	cntr
1lucA	-0.058282	1.62428	10.5605	2.77127	-13.3318	cntr
1im5A	-0.022346	2.25788	7.44104	0.968158	-8.4092	cntr
3kuvB	-0.015038	5.00084	11.5349	3.72171	-15.2566	cntr
1opdA	-0.047059	4.36604	7.4907	5.17401	-12.6647	cntr
3eyeA	0	1.91177	6.51464	0.6098	-7.12444	cntr
1juhB	-0.053097	0.676405	5.95196	2.39676	-8.34872	cntr
2dwuA	-0.030189	1.91757	10.0574	-2.68845	-7.36893	cntr
2g6yB	-0.037209	0.921281	10.3713	0.18121	-10.5526	cntr
3cghA	-0.028112	1.71427	5.32642	-0.478444	-4.84797	cntr
3db2B	-0.023739	1.36398	3.94312	0.150285	-4.0934	cntr
2z30B	0.030769	2.34848	6.84689	0.141583	-6.98847	cntr
2ilkA	0.006452	4.09268	8.50747	-0.288045	-8.21943	cntr
1m4iA	-0.016575	2.49082	13.3457	-3.96439	-9.38134	cntr
1w2yA	-0.048673	3.46704	5.7771	1.3477	-7.1248	cntr
2bv2B	-0.096386	4.19143	8.40948	-1.77093	-6.63854	cntr
1fj2B	-0.0131	3.78892	6.83076	2.24992	-9.08068	cntr
1n7oA	-0.019417	0.192729	6.98544	1.03282	-8.01826	cntr
2f9hA	-0.067227	2.51189	7.03315	4.80946	-11.8426	cntr
2vclA	-0.045226	1.69776	6.63636	-0.944393	-5.69197	cntr
2ohwA	-0.015625	3.39604	5.80881	-2.09315	-3.71567	cntr
2hvwC	-0.013699	3.58262	9.82643	2.37554	-12.202	cntr
3kgrA	-0.040404	1.29445	6.11752	-1.39817	-4.71935	cntr
1xlqC	-0.075472	0.472127	3.09502	2.25945	-5.35447	cntr
1fr3B	0	3.80648	11.8447	-4.89281	-6.95185	cntr
1t0bH	-0.049793	5.01503	22.0231	-2.61548	-19.4077	cntr
3cjeA	-0.013605	2.12058	14.675	-3.39897	-11.276	cntr
1x91A	0	2.80238	6.04817	0.353652	-6.40182	cntr
1ew0A	-0.023077	2.96857	9.0373	6.64733	-15.6846	cntr
1v3wA	-0.023121	2.11723	15.286	-0.281108	-15.0049	cntr
1is3A	-0.014925	1.08922	3.88246	0.833555	-4.71601	cntr
3e3uA	-0.045918	2.18549	15.9189	-7.37895	-8.53998	cntr
2dt4A	-0.020979	2.49049	9.30111	0.396764	-9.69787	cntr
2a2kA	0.005848	1.63234	13.4721	-0.032727	-13.4394	cntr
1dk8A	-0.006803	3.51539	14.4841	-0.927498	-13.5566	cntr
2iteA	0.02521	1.67734	6.25376	0.351395	-6.60516	cntr
3c68B	-0.01715	1.4024	5.21059	-2.35469	-2.8559	cntr
1nnxA	-0.043011	3.75438	6.35547	-1.20059	-5.15488	cntr
2i5iA	-0.043307	1.58085	12.058	1.92939	-13.9874	cntr
3d9tA	-0.022222	2.93777	4.81584	0.83368	-5.64953	cntr
2qmqA	-0.035971	1.98531	9.53594	-0.902276	-8.63367	cntr
3ho6B	-0.008197	1.50321	4.31525	2.47647	-6.79172	cntr
2ehpA	-0.03252	1.23499	13.8547	-1.54822	-12.3065	cntr
2z1eA	-0.060403	0.996226	10.2703	-0.088311	-10.182	cntr
3k12A	-0.035398	2.86041	4.52264	0.507281	-5.02992	cntr
1smoA	-0.00885	1.2277	7.67669	2.8544	-10.5311	cntr
1ru4A	0.0025	1.04569	6.03686	-2.18002	-3.85684	cntr
3h5zA	-0.012165	1.80358	9.58402	-0.527045	-9.05697	cntr
2f0cA	-0.013605	5.65068	32.251	29.8422	-62.0932	cntr
1f1xB	-0.047022	1.46926	6.16331	3.36458	-9.52789	cntr
2gmyA	-0.020408	5.27018	12.4118	-1.12888	-11.2829	cntr
1n7sC	-0.101266	2.90197	32.4397	26.5496	-58.9893	cntr
3h3lB	-0.036036	1.82202	6.37833	-0.749699	-5.62863	cntr
1n7sB	-0.102941	8.36286	19.6908	-1.49056	-18.2003	cntr
3h9mA	-0.035897	0.886761	7.62236	4.81823	-12.4406	cntr
2hpjA	-0.020202	1.82213	4.43039	-0.723538	-3.70685	cntr
3a9sC	-0.022071	1.50737	7.83758	2.08604	-9.92362	cntr
3l1wF	-0.064257	2.15203	4.78418	-1.56178	-3.22241	cntr
1n7sA	0	7.47677	106.859	-51.5157	-55.3434	cntr
3kwsB	-0.035294	0.657226	9.66351	-0.20791	-9.4556	cntr
1n7sD	-0.060606	14.1333	19.8488	16.8042	-36.653	cntr
1qauA	0.008929	1.48198	7.9579	0.983987	-8.94189	cntr
1t92A	-0.064815	2.38915	7.10003	-1.04662	-6.05341	cntr
1gp0A	0.022556	2.83186	4.27567	-0.1621	-4.11357	cntr
1xwwA	-0.006369	1.94181	10.6933	4.31522	-15.0086	cntr
3jxsA	-0.096386	1.06302	5.22069	1.56271	-6.7834	cntr
2qg6A	-0.039773	1.84293	12.0539	3.60171	-15.6556	cntr
2zs0C	-0.040816	1.07278	6.18273	1.75691	-7.93964	cntr
2yvtA	-0.011719	1.92134	9.42761	-1.60392	-7.82369	cntr
3dhzA	-0.064407	3.3151	11.5342	10.1729	-21.7071	cntr
2ia1A	-0.100592	2.12276	8.71866	-0.295788	-8.42287	cntr
3m1uB	0.002469	1.27451	7.74937	2.27055	-10.0199	cntr
2qmlA	-0.032609	4.58441	9.8981	6.08553	-15.9836	cntr
1nquC	-0.019481	1.00562	6.48483	2.00711	-8.49194	cntr
2or7A	-0.018692	1.69114	5.23172	3.56848	-8.8002	cntr
3lb0B	-0.039841	1.73677	7.71669	-3.15671	-4.55997	cntr
2jilB	-0.010309	2.69015	6.4243	2.3908	-8.8151	cntr
3lyhB	-0.058333	2.68106	13.1565	5.08137	-18.2378	cntr
2b8mA	0.009524	2.57535	9.68034	3.3032	-12.9835	cntr
2eixB	0.00823	1.51051	7.2526	-0.833624	-6.41898	cntr
2qb7A	-0.022901	0.818249	9.32227	3.09513	-12.4174	cntr
1u69C	-0.041667	2.85465	7.51661	-1.52366	-5.99295	cntr
2npnA	-0.034335	1.16303	8.47527	2.60293	-11.0782	cntr
2uzjA	0.008032	1.0089	4.8125	-0.623439	-4.18906	cntr
3cnhB	-0.036649	4.41074	7.013	3.52927	-10.5423	cntr
1tqjF	-0.032258	1.3564	7.05322	1.85978	-8.91301	cntr
1qvyD	0	4.03886	14.0677	-6.27485	-7.79283	cntr
2dhoA	-0.023256	2.48901	7.63773	-2.81549	-4.82224	cntr
1sxrA	-0.028902	2.05548	8.00581	0.821948	-8.82775	cntr
3imhB	-0.048193	0.674345	9.45693	2.42632	-11.8833	cntr
1io0A	0	3.68097	15.7869	-0.281122	-15.5058	cntr
2x49A	-0.027027	3.09074	5.52925	-1.13104	-4.39821	cntr
2zouB	0.007143	3.79168	12.1544	-1.61162	-10.5428	cntr
1elkA	-0.026144	3.22958	7.28195	-0.806165	-6.47579	cntr
3bwvA	-0.04321	1.80012	5.12526	0.554887	-5.68015	cntr
2fcoA	0.019481	1.63803	11.1177	-1.32245	-9.79521	cntr
2pa7A	-0.037037	2.11401	10.7942	-2.96573	-7.82846	cntr
3buxD	0.029508	2.11852	7.79521	-1.41803	-6.37718	cntr
1ijyA	-0.04918	3.91021	6.75967	-0.194269	-6.5654	cntr
3c8cB	-0.063025	2.21841	10.8611	6.2947	-17.1558	cntr
1ejdA	-0.019093	0.978939	5.96302	0.692067	-6.65509	cntr
1sj1B	-0.181818	1.40139	8.93196	6.84286	-15.7748	cntr
3clsC	-0.070866	3.09131	18.4795	1.06248	-19.542	cntr
1nfpA	-0.035088	4.44805	4.12189	-0.318966	-3.80293	cntr
1q4uA	-0.021429	3.13667	13.2679	-3.37332	-9.89463	cntr
2p6wA	-0.043689	1.4006	5.66223	0.146031	-5.80827	cntr
1iooB	0.02551	0.928425	13.9318	-1.00553	-12.9263	cntr
3eoiB	0.01626	2.01911	11.4098	-1.44389	-9.96594	cntr
2rdgA	0.010417	1.55943	3.34448	-0.333768	-3.01071	cntr
3h7hA	0.016949	3.51116	8.53843	-0.440638	-8.09779	cntr
3d4uB	0.013514	1.75448	4.40313	-1.55781	-2.84532	cntr
2r4iD	-0.051724	2.61563	7.65903	-0.506804	-7.15222	cntr
2i6vA	-0.08046	2.48215	5.50589	-0.195549	-5.31034	cntr
2dqaB	0.081301	1.28872	4.03109	0.289922	-4.32101	cntr
1ifrA	0.026549	1.5759	10.0489	-3.22755	-6.82135	cntr
1kqfB	-0.027682	5.0198	35.7782	31.5626	-67.3408	cntr
2a9dB	0	1.03794	8.66417	5.59676	-14.2609	cntr
1tqhA	-0.061983	1.79322	8.42038	4.10506	-12.5254	cntr
3hqxA	-0.067308	2.51547	14.0858	0.642565	-14.7283	cntr
1smbA	0.027211	2.37146	9.43843	3.41952	-12.858	cntr
3c1qA	0.009009	4.23336	6.21311	1.39947	-7.61258	cntr
2vvpA	-0.019108	3.45033	5.13807	-0.476807	-4.66126	cntr
1lmiA	-0.030534	0.660079	3.73285	0.86368	-4.59653	cntr
2vyoA	-0.087379	2.71659	14.9303	-1.45735	-13.473	cntr
2a2cA	-0.006726	1.89499	6.5616	0.374785	-6.93638	cntr
2yxmA	0	3.21904	1.61336	0.091817	-1.70518	cntr
2q4mA	0.01875	1.70701	7.51801	1.24043	-8.75844	cntr
2blfB	-0.061728	3.46542	13.3837	5.58484	-18.9685	cntr
3bguA	-0.067308	0.63997	9.88166	5.67843	-15.5601	cntr
2ob5A	-0.027586	2.47424	5.04972	-0.779674	-4.27005	cntr
1sqsA	-0.039474	1.58477	5.07456	1.42814	-6.5027	cntr
2nqdA	-0.009174	1.06506	8.41533	-1.6065	-6.80883	cntr
2w61A	-0.048936	1.48854	4.62635	-0.857739	-3.76861	cntr
1ursB	-0.002732	0.815074	3.31762	1.48355	-4.80116	cntr
3h3hA	-0.008696	2.26944	3.73295	1.4806	-5.21355	cntr
1jnrB	-0.006711	6.37583	29.56	11.1551	-40.7151	cntr
1so7A	-0.00831	1.46792	3.93154	1.00701	-4.93856	cntr
2f6uB	-0.034632	1.32577	10.4875	-4.93191	-5.55554	cntr
1gpqA	-0.031496	3.77917	5.12197	-0.794239	-4.32773	cntr
1xg4A	-0.031359	1.02187	12.3829	5.9119	-18.2948	cntr
1ybkD	-0.076923	4.55743	25.8085	25.5162	-51.3247	cntr
2r78D	-0.070175	0.641224	4.61525	-1.35699	-3.25826	cntr
3gaeB	-0.039526	2.75336	9.12542	7.28585	-16.4113	cntr
2j1aA	-0.049645	1.30877	6.6831	2.43941	-9.12251	cntr
2j43A	-0.013889	1.49778	4.30439	2.45295	-6.75734	cntr
2p12B	-0.08642	3.47932	7.02774	3.67645	-10.7042	cntr
2od4B	0	2.54921	2.97678	2.38892	-5.3657	cntr
1wwiA	-0.034483	1.86059	8.05162	3.29102	-11.3426	cntr
1zkiB	0.008333	2.48049	10.3705	-4.65574	-5.71472	cntr
1ay7B	-0.067416	2.79804	4.45674	1.11707	-5.5738	cntr
2d8lA	-0.013774	2.3552	11.239	-1.61614	-9.62288	cntr
2oc5A	-0.064815	1.29461	13.7953	-0.334567	-13.4608	cntr
1qcxA	-0.019499	1.11747	7.36496	3.95132	-11.3163	cntr
2vqpA	0.015686	3.77457	8.58026	1.08854	-9.6688	cntr
3dnuA	0.012469	1.95083	9.46884	-0.702267	-8.76657	cntr
1qw2A	0	1.28385	4.77213	-0.019162	-4.75296	cntr
1ah7A	-0.016327	1.49646	3.24144	0.424188	-3.66562	cntr
1w9aB	-0.021277	4.58296	15.1966	3.13877	-18.3354	cntr
1vpmB	-0.006757	3.36592	13.4269	-2.68521	-10.7417	cntr
2prxA	0	2.52016	9.15593	-3.9181	-5.23782	cntr
3df8A	0.028571	4.13978	8.79597	3.57463	-12.3706	cntr
3lumD	-0.080153	2.61091	7.97577	5.92577	-13.9015	cntr
2p7iB	-0.039823	1.7825	6.0678	0.669806	-6.7376	cntr
1rkiA	0.039604	2.71506	10.7678	-2.66791	-8.0999	cntr
1s99B	-0.057803	2.05638	7.12007	3.85663	-10.9767	cntr
1yqhA	-0.049505	1.57439	7.8072	-0.10016	-7.70704	cntr
2ozjB	-0.066038	4.10534	5.12649	0.64655	-5.77304	cntr
3bdvA	-0.053763	2.43517	6.51003	-1.69757	-4.81246	cntr
2rldD	-0.028037	1.77168	6.30795	-0.587836	-5.72012	cntr
1mkzB	-0.023669	1.73813	5.53186	1.39304	-6.9249	cntr
3bs4A	0.020408	2.35285	9.05259	-1.21487	-7.83771	cntr
3a0sA	-0.010417	3.02592	5.12452	1.60276	-6.72728	cntr
1p1jA	-0.013333	0.497476	8.85393	2.30675	-11.1607	cntr
3ixqA	-0.04	2.6152	19.5293	-1.17108	-18.3583	cntr
2gzgA	-0.096386	4.87411	3.73823	1.3164	-5.05463	cntr
3kdhA	-0.037037	2.87657	11.4415	2.88653	-14.328	cntr
3ieeA	0.004049	3.59109	14.3936	-4.53494	-9.85865	cntr
3brcB	0.013423	0.891089	11.9422	2.79786	-14.7401	cntr
3iq2A	-0.056911	3.76735	17.3254	4.31913	-21.6445	cntr
2zzdK	-0.032895	3.20712	10.3641	-2.59912	-7.76497	cntr
3bp6B	0	2.23154	5.77156	2.30547	-8.07703	cntr
3bp6A	-0.026786	0.724809	2.93164	0.324625	-3.25626	cntr
2waoA	-0.015385	1.97261	5.66879	0.902294	-6.57108	cntr
2aj6A	0.025862	3.05039	13.9843	-3.24847	-10.7358	cntr
2p09A	0.057971	3.48992	24.026	9.34828	-33.3743	cntr
3dmcA	-0.038462	1.95712	4.34265	0.306664	-4.64932	cntr
3bwlA	-0.106557	6.78504	13.7535	-1.76921	-11.9843	cntr
1xteA	0.068966	2.32813	12.7476	2.48282	-15.2304	cntr
1vclA	-0.058005	2.10034	17.2767	-0.660487	-16.6162	cntr
2cdoA	-0.044118	1.55138	2.40402	0.015144	-2.41916	cntr
1y7yB	0.030303	1.60387	4.04949	-0.014681	-4.03481	cntr
451cA	-0.012195	3.77134	8.98894	0.037998	-9.02694	cntr
3claA	-0.023474	1.13655	3.76877	2.90979	-6.67856	cntr
2i8dA	-0.008547	1.10641	12.0825	5.70531	-17.7878	cntr
2r85A	-0.024242	1.55628	10.2144	3.33225	-13.5466	cntr
2vuwA	-0.006211	6.24687	13.6327	-4.23754	-9.39517	cntr
3ijmA	-0.048276	2.23271	12.1704	1.09427	-13.2647	cntr
2h5yC	0.021552	2.19655	7.7354	-0.472732	-7.26266	cntr
3kv1A	-0.012295	2.44265	3.21297	2.34817	-5.56114	cntr
3cypB	-0.007752	3.75245	2.05476	0.558796	-2.61356	cntr
1ft5A	0.052133	3.88547	15.3061	-0.072325	-15.2338	cntr
2oyaA	-0.039216	5.52623	9.94797	-3.53037	-6.4176	cntr
2nmlA	-0.03	0.878305	10.9888	1.27834	-12.2672	cntr
1jr8A	-0.028571	2.61444	10.4302	-1.24066	-9.18958	cntr
3lxrF	0.038674	2.97538	15.5425	0.304528	-15.847	cntr
3bxpB	-0.023438	2.41334	8.41188	2.16039	-10.5723	cntr
1yo3A	-0.011765	2.79508	5.8974	0.933497	-6.8309	cntr
2nrkA	-0.006135	3.66191	7.16409	0.385958	-7.55004	cntr
2p0bA	0	1.92983	4.71136	2.70327	-7.41464	cntr
2v33B	0	3.23574	9.62073	-1.35894	-8.26179	cntr
3iezA	-0.010638	3.71073	7.79803	1.52714	-9.32516	cntr
3m9lA	-0.071066	3.13872	13.6474	5.36053	-19.008	cntr
1lqvA	-0.011628	1.4025	4.94181	-1.08283	-3.85898	cntr
2zfiA	-0.00304	3.61803	8.3873	-0.061854	-8.32545	cntr
1fasA	0.065574	3.55788	3.94747	1.00593	-4.95339	cntr
2v76D	0.020202	2.22134	6.58441	-3.15517	-3.42925	cntr
3fvhA	0.008584	3.34651	4.73434	0.913798	-5.64814	cntr
2fu9A	-0.018797	2.2891	9.84737	-0.481366	-9.366	cntr
3dssB	-0.051988	1.0936	9.04236	1.1655	-10.2079	cntr
1w4sA	0.027397	4.74523	9.78182	-2.09717	-7.68465	cntr
2oikA	0.007407	1.33021	11.9908	-2.19472	-9.79612	cntr
3gpkB	-0.037383	1.52699	4.83442	2.22935	-7.06377	cntr
2wz1A	0.015228	2.01949	7.02345	1.87907	-8.90252	cntr
1wolA	-0.016393	5.06478	3.8456	-0.80975	-3.03585	cntr
2bkfA	-0.127907	2.35045	7.6986	-0.690064	-7.00853	cntr
2vpbA	-0.105263	2.63893	6.39541	0.454414	-6.84982	cntr
3glaB	0	1.59347	5.39623	3.08205	-8.47828	cntr
2oqzA	-0.044118	1.42099	4.40634	-0.15859	-4.24775	cntr
1a3cA	-0.024096	2.53089	4.7413	1.10866	-5.84995	cntr
3h09A	-0.002081	1.43752	13.4791	-0.67351	-12.8056	cntr
1fcqA	0.015924	0.742496	3.16747	2.48643	-5.6539	cntr
2cisA	-0.02439	1.26374	7.64465	-1.91841	-5.72624	cntr
3bpwA	0.006061	2.01894	5.69354	-0.251917	-5.44162	cntr
1rc9A	-0.022624	2.61737	4.57056	-0.11849	-4.45207	cntr
3fgrA	-0.061111	1.09611	8.38125	0.757967	-9.13922	cntr
3dsoA	0	2.11889	3.89584	3.27039	-7.16623	cntr
2qk1A	0.0125	1.96525	4.35632	3.5399	-7.89621	cntr
1fgyA	0.016	3.82566	6.37359	-0.117467	-6.25612	cntr
1d0dA	-0.066667	8.16943	7.10873	5.44643	-12.5552	cntr
2a7bA	0.025	3.14837	3.55619	-0.592302	-2.96389	cntr
1s5dA	-0.022936	2.63002	5.90102	-1.38296	-4.51806	cntr
1gudB	-0.006944	1.59779	18.1293	-7.36368	-10.7656	cntr
3ej9F	0	1.41691	7.54505	-0.962374	-6.58267	cntr
3ej9E	-0.03125	1.46218	9.35081	3.7003	-13.0511	cntr
1pp0D	-0.031414	1.12789	7.98727	0.349981	-8.33725	cntr
3f0pA	-0.033654	1.21307	5.61883	2.18744	-7.80627	cntr
1vioB	-0.052174	4.20074	12.1417	7.74136	-19.883	cntr
2wnkA	-0.044843	1.79986	11.555	8.58824	-20.1433	cntr
3h8uA	-0.058333	1.13241	5.48456	3.24924	-8.7338	cntr
1mg7A	-0.048433	2.21269	9.92879	4.03936	-13.9681	cntr
1jx6A	-0.026627	3.34686	9.07702	5.13393	-14.211	cntr
1qipA	-0.028409	1.94552	14.8298	5.40452	-20.2343	cntr
3e9tB	-0.123894	9.79447	26.1931	23.1355	-49.3286	cntr
1y7rA	-0.007937	2.19279	11.1518	2.7997	-13.9515	cntr
1sf9A	-0.076271	3.13683	9.08713	2.59556	-11.6827	cntr
2os5D	0.008475	1.97941	11.2767	-1.51218	-9.7645	cntr
2ipiA	-0.006098	2.58206	7.02867	-0.09669	-6.93198	cntr
3d33B	-0.076923	0.401886	8.20795	1.76476	-9.9727	cntr
1qq7A	-0.02459	1.4669	6.05492	1.13938	-7.1943	cntr
1ibyD	-0.035714	1.37995	6.00104	4.12608	-10.1271	cntr
2bjnB	0.020134	1.31889	5.7646	-1.26455	-4.50005	cntr
1tp9D	-0.025	1.35185	7.0469	-0.219065	-6.82783	cntr
2pt0A	0.00641	0.978075	5.74233	-0.340358	-5.40197	cntr
3cpgA	-0.024291	2.48776	7.57444	-0.317643	-7.2568	cntr
1dtdB	-0.065574	1.60526	5.1384	-0.056852	-5.08155	cntr
2iu5B	-0.033708	3.31665	11.3582	-2.18774	-9.17046	cntr
3cb0A	-0.03012	2.22423	8.57981	-1.76598	-6.81383	cntr
1jykA	-0.052863	2.51268	3.48901	2.47644	-5.96546	cntr
3fx7A	-0.119048	7.729	26.4505	19.5981	-46.0486	cntr
2pn0A	-0.082645	2.67382	9.36485	-0.934987	-8.42986	cntr
1pe9B	-0.036011	2.462	9.18961	1.25539	-10.445	cntr
1r7aA	-0.05169	0.781411	13.2099	0.893543	-14.1035	cntr
3k4iC	-0.043062	2.07085	5.04281	-1.17222	-3.87059	cntr
1pyoD	0.040404	2.76346	29.9846	-12.1176	-17.867	cntr
3fkaC	-0.079646	2.67626	11.4072	0.634713	-12.0419	cntr
2pttB	-0.018519	2.25927	9.75617	-0.779686	-8.97649	cntr
3dmoD	-0.015038	1.50845	1.52119	-0.293813	-1.22738	cntr
2p3pB	-0.025773	2.40311	12.0103	2.79641	-14.8067	cntr
2pfiB	-0.027027	3.53536	5.51929	0.379881	-5.89918	cntr
3hhyA	-0.078125	1.74439	8.1763	-1.50125	-6.67506	cntr
3fncB	-0.063291	2.91948	8.67436	2.47927	-11.1536	cntr
2d37A	0	2.6603	11.6508	-1.35662	-10.2942	cntr
2dvtD	-0.031153	2.57315	11.4605	-1.57288	-9.8876	cntr
2wjeA	-0.016393	1.49525	9.65439	-1.93979	-7.7146	cntr
2zw2B	0.023529	1.20665	2.08582	-0.773236	-1.31259	cntr
3fdjA	-0.029963	4.5582	9.24528	-2.7813	-6.46398	cntr
1t1vB	-0.032258	2.02511	10.5065	5.75374	-16.2602	cntr
1x3kA	-0.019737	1.94074	7.04838	-0.831211	-6.21716	cntr
2otmA	-0.027027	1.2137	4.98226	-0.587558	-4.3947	cntr
1oq1C	0.004695	2.00945	9.167	1.19914	-10.3661	cntr
2i74B	-0.016667	0.428642	9.51531	3.63731	-13.1526	cntr
3irsC	-0.02847	0.657305	7.09017	0.634342	-7.72451	cntr
3d7iA	0.01087	2.18317	8.00125	4.1606	-12.1618	cntr
1y0hB	-0.020408	2.22778	7.06016	-0.352484	-6.70768	cntr
3i1aA	-0.018293	0.890922	7.13101	1.5436	-8.67461	cntr
1y5hB	-0.08547	1.87258	6.33562	2.85064	-9.18627	cntr
2hujA	-0.02459	1.83451	6.1056	2.53433	-8.63993	cntr
1o26B	0.004525	1.9301	5.13121	2.89462	-8.02582	cntr
3efyB	-0.054945	1.8369	4.02597	1.55823	-5.5842	cntr
1gmwB	-0.044776	2.66228	11.4891	5.12183	-16.611	cntr
3bpuA	0.023256	2.34716	2.76503	1.31782	-4.08285	cntr
3e0zD	-0.085714	5.05671	11.6565	0.664541	-12.3211	cntr
3k1eA	-0.064516	0.819496	15.5815	-4.07669	-11.5048	cntr
2rgqA	-0.039062	0.846858	6.34166	2.33964	-8.6813	cntr
3f9sA	-0.021429	1.93977	8.05977	-1.4043	-6.65547	cntr
2f1wA	-0.027778	1.09455	13.3539	5.99157	-19.3455	cntr
2v6vB	-0.015038	1.90857	7.42684	1.2611	-8.68793	cntr
2q9kA	-0.034483	0.872373	6.32747	-2.25105	-4.07641	cntr
2czsA	0.071429	3.87231	6.12409	0.305465	-6.42955	cntr
3gn6A	-0.034722	1.17571	10.5701	1.27683	-11.8469	cntr
1xs1F	-0.020725	1.12792	15.4281	-1.98903	-13.4391	cntr
1kp6A	0.012658	1.72428	5.16413	-0.823996	-4.34014	cntr
1lbuA	0	1.58267	8.1261	-1.66624	-6.45986	cntr
3i5rA	-0.074074	3.46805	7.99094	0.439993	-8.43094	cntr
2bueA	-0.061453	4.7002	8.64641	-1.19176	-7.45465	cntr
1osyB	-0.008929	1.46339	9.65276	-0.830117	-8.82264	cntr
2wcrA	0	3.71947	12.1945	-0.039461	-12.1551	cntr
1lstA	-0.012605	0.73039	7.58689	0.99126	-8.57815	cntr
2h2bA	0.046729	3.45065	20.9507	-8.97249	-11.9782	cntr
3m0fA	-0.009852	0.5817	7.64325	1.58238	-9.22563	cntr
3engA	-0.00939	0.149826	4.4821	-1.47826	-3.00384	cntr
1nb9A	0	1.19263	6.98975	1.67242	-8.66217	cntr
3cl6B	-0.036424	2.76039	5.47859	4.58425	-10.0628	cntr
2z14A	-0.025862	2.12149	14.3054	-1.79494	-12.5104	cntr
2omkB	-0.039409	2.25727	8.14471	4.81734	-12.962	cntr
1te2B	-0.037915	2.51123	6.05633	-1.80367	-4.25265	cntr
3b5nA	0.016393	17.5162	55.2667	-25.0123	-30.2544	cntr
3b5nC	0.028571	6.89912	105.981	-52.1963	-53.785	cntr
3b5nD	-0.0625	4.55512	46.6346	43.7494	-90.384	cntr
3b7cA	-0.034783	3.14726	2.70267	1.52066	-4.22333	cntr
3bv8A	-0.083333	2.66928	15.9714	11.5811	-27.5525	cntr
3c4sA	-0.017544	2.47497	6.6439	-0.875898	-5.768	cntr
2hy5C	-0.049505	2.62153	3.22338	2.50631	-5.7297	cntr
2h88P	0.035971	3.18221	17.656	-5.28226	-12.3737	cntr
3gv3A	0.111111	2.87775	8.99642	-0.870544	-8.12587	cntr
1dhnA	-0.033058	0.997196	12.3637	4.46183	-16.8256	cntr
2eb4B	-0.022642	1.0845	6.33903	2.7551	-9.09413	cntr
3fotA	-0.025641	1.41181	7.31367	2.06594	-9.37962	cntr
1h7eA	-0.020408	1.09766	10.0599	-0.257408	-9.80253	cntr
1yllD	-0.031088	1.33031	6.76253	0.120098	-6.88263	cntr
2d68B	-0.038961	3.28431	7.56947	2.49591	-10.0654	cntr
1xsvA	-0.067308	1.72231	13.5748	11.7223	-25.297	cntr
3ic3A	-0.117021	4.34176	10.7719	7.28678	-18.0587	cntr
3lw3A	-0.041322	5.89972	6.44531	1.59035	-8.03566	cntr
1vhtC	-0.042328	1.72088	7.96603	5.09118	-13.0572	cntr
2okgA	0.004149	2.24756	7.99267	0.093836	-8.08651	cntr
3g2bA	-0.055556	10.7809	15.197	11.6777	-26.8746	cntr
2aliA	-0.046512	2.66691	6.5138	1.28279	-7.79659	cntr
3kaoA	-0.037383	2.27422	9.3326	0.077423	-9.41002	cntr
2pofB	-0.009346	0.945871	5.16337	-0.951243	-4.21212	cntr
2bk8A	-0.072165	3.10078	12.2377	4.04585	-16.2836	cntr
1f5vB	-0.008333	2.32352	8.38886	-0.136528	-8.25233	cntr
2oy9B	-0.0875	3.68201	11.4772	1.56174	-13.039	cntr
3d1mC	-0.08046	3.13128	10.9821	1.00605	-11.9882	cntr
2vrsA	-0.029268	2.86174	33.75	29.3829	-63.1329	cntr
2w50A	0.020408	0.510758	4.76832	1.22199	-5.99031	cntr
3ee4A	-0.044983	4.05284	6.09547	1.04686	-7.14233	cntr
3ds8A	-0.053061	3.66756	7.46874	1.7041	-9.17284	cntr
2durB	-0.032	0.61403	9.84028	1.71707	-11.5574	cntr
3dtzB	-0.00939	1.30119	6.23952	5.19247	-11.432	cntr
2ht9A	0	2.86583	3.6758	-0.379758	-3.29604	cntr
2ob0A	0.032895	1.69428	11.2822	-0.737824	-10.5444	cntr
3irbA	0	2.98454	4.39588	1.96532	-6.36121	cntr
1u9dB	-0.058333	1.00485	9.18952	4.4686	-13.6581	cntr
1kveB	-0.051948	2.73036	7.91614	2.63207	-10.5482	cntr
2cjsC	0.12963	1.86393	17.9315	-5.34729	-12.5842	cntr
2b9dA	0.038462	2.3342	7.03157	-1.80899	-5.22258	cntr
1rylB	-0.040268	1.41797	10.1138	2.85269	-12.9665	cntr
2pd1A	-0.019802	1.14757	6.7169	-1.07634	-5.64056	cntr
1ygtA	-0.009615	1.97814	10.3442	-1.80639	-8.53781	cntr
1sz3B	-0.058065	2.98757	12.8971	2.89562	-15.7927	cntr
3h2gA	-0.015504	2.64095	4.5477	2.27903	-6.82672	cntr
2p6yA	-0.015625	1.9818	5.29346	2.09717	-7.39063	cntr
1ytlA	-0.012658	2.43154	6.92511	2.30031	-9.22542	cntr
1cv8A	0.011561	1.91141	5.02396	-1.28819	-3.73577	cntr
2fl4A	-0.040816	4.23403	7.01093	-2.32826	-4.68267	cntr
3g1jA	0	2.9566	5.37978	0.663665	-6.04344	cntr
3kt7A	-0.017953	1.31877	12.7031	-3.86481	-8.8383	cntr
2p13A	-0.047619	3.05279	5.2826	1.7032	-6.9858	cntr
1pm4A	-0.025641	2.39895	4.53965	-1.57664	-2.96301	cntr
2wuxA	-0.018779	1.41986	10.1989	2.04036	-12.2392	cntr
3f52A	-0.025974	2.31937	3.46974	1.43915	-4.90888	cntr
2cwrA	-0.051546	1.61787	3.63366	2.0735	-5.70716	cntr
2wh7A	0.026316	3.23869	13.8	-0.812746	-12.9873	cntr
2p92B	-0.097087	1.87213	9.54565	-3.62516	-5.92049	cntr
3kezB	-0.027586	3.56942	6.32418	5.61782	-11.942	cntr
1c44A	0.04065	2.36541	2.7961	0.410065	-3.20616	cntr
3lhoA	-0.044	0.802282	9.14403	4.17338	-13.3174	cntr
1rwjA	0.074074	3.84657	4.05805	-1.63161	-2.42643	cntr
1igqD	-0.067797	5.04252	12.2418	-2.4345	-9.80729	cntr
1r0uA	-0.014085	3.81011	6.69355	4.71731	-11.4109	cntr
3ag3H	0.063291	1.91778	7.42612	1.23668	-8.6628	cntr
3ag3I	0.125	8.52237	115.721	-56.4081	-59.3133	cntr
3ag3J	0.017241	4.81275	22.5114	-7.56803	-14.9434	cntr
1o3uA	-0.058824	0.942768	13.0345	-0.010202	-13.0243	cntr
2pu9B	-0.013514	3.68432	3.18937	-0.7633	-2.42607	cntr
1tvgA	-0.088235	2.10383	2.21415	-0.742955	-1.4712	cntr
3gdmB	0.008032	2.0401	4.38855	2.67495	-7.0635	cntr
2geyB	-0.037594	4.63581	10.9863	-1.13342	-9.85289	cntr
3e11B	-0.151786	5.00361	6.25383	-1.72617	-4.52766	cntr
1jwqA	0.005587	2.22023	4.50594	-0.764346	-3.74159	cntr
3c6wC	-0.057692	3.87776	12.4989	-3.72372	-8.7752	cntr
1uv7A	0.027027	1.97447	2.79933	-0.047871	-2.75145	cntr
1h6hA	-0.013986	2.84436	6.95711	-1.75651	-5.20061	cntr
1nrjB	0.005236	2.54854	5.6185	-1.13255	-4.48595	cntr
1r8oA	0.020833	2.63406	8.8874	-1.31364	-7.57376	cntr
1dqgA	0.007463	1.68812	3.961	-0.525385	-3.43561	cntr
3cnyA	-0.027211	1.81425	9.34099	-2.31646	-7.02453	cntr
3gwnA	0.044248	2.56637	5.29956	4.25142	-9.55097	cntr
2i02A	-0.043796	2.52479	10.7103	3.46719	-14.1775	cntr
1wpaA	0.009346	12.2042	26.7772	19.8724	-46.6496	cntr
3dmlA	-0.065217	1.85691	8.37234	0.665143	-9.03748	cntr
2ev0B	-0.038168	1.27277	21.3241	-7.94797	-13.3761	cntr
2ixdB	-0.021645	3.79521	8.37076	0.912986	-9.28375	cntr
1wapJ	-0.029851	2.08216	5.13227	2.52698	-7.65925	cntr
3eslB	-0.029703	2.82198	19.4051	0.129977	-19.5351	cntr
3fj2A	-0.030303	1.57047	8.40677	1.64536	-10.0521	cntr
2drvA	0.027027	3.54125	11.5538	-0.000365	-11.5535	cntr
3fsuE	-0.014388	1.48472	10.5938	-0.111794	-10.482	cntr
2cy3A	0.025424	5.56803	12.7712	-5.77691	-6.99425	cntr
1g12A	-0.02994	1.26286	4.21152	-0.490248	-3.72127	cntr
3f42B	-0.075949	5.35789	15.5721	9.82688	-25.399	cntr
1y0kA	0	1.4113	5.3809	2.77858	-8.15948	cntr
2p4dA	0.045161	2.23296	9.11569	0.178128	-9.29381	cntr
2bl8C	0	2.97533	6.0113	0.454262	-6.46557	cntr
1w6nA	-0.030075	0.483983	5.9836	-1.62452	-4.35908	cntr
3klqB	-0.030769	4.93885	14.0426	4.99143	-19.0341	cntr
3lurA	-0.046053	1.72496	9.5971	-3.74011	-5.85699	cntr
2co3B	0.007353	3.16513	5.71696	-0.438497	-5.27846	cntr
2w5nA	0.008219	2.50965	7.15658	-1.00778	-6.1488	cntr
3dm8A	0.007407	2.46169	6.44156	-1.24621	-5.19535	cntr
2vlgD	-0.039604	3.20706	7.83779	0.364806	-8.2026	cntr
3hzbD	-0.044444	1.35573	4.08733	-0.081513	-4.00582	cntr
1h75A	0.013158	2.06301	3.55598	-1.68999	-1.86599	cntr
2qztA	-0.009259	1.947	4.91864	-0.558178	-4.36046	cntr
1kzqB	0	0.521651	5.7007	-1.22416	-4.47654	cntr
1s5uA	-0.007752	5.86358	9.81181	-2.23901	-7.5728	cntr
2gkmA	-0.023622	3.2551	16.028	-7.69787	-8.33012	cntr
2jjsD	-0.017391	2.51364	5.98379	3.19871	-9.18251	cntr
3f5oE	0.028986	2.3566	5.48469	0.665898	-6.15059	cntr
3ge6B	-0.045	2.66283	3.53945	2.19095	-5.7304	cntr
2sakA	-0.016529	1.93386	12.3664	-5.2682	-7.09824	cntr
2askA	0.09901	4.17477	6.72164	2.43949	-9.16114	cntr
1ydiA	-0.03125	2.99626	11.6796	6.92221	-18.6018	cntr
1upsB	-0.04534	2.71267	12.9734	5.50582	-18.4792	cntr
3ff5A	0.055556	7.12143	5.59388	0.492885	-6.08676	cntr
1zhvA	-0.044776	2.33198	8.64995	-3.25522	-5.39473	cntr
2fzvD	-0.004237	1.97592	10.7946	-1.26057	-9.53399	cntr
1xkpC	-0.024793	1.71137	11.253	-3.68543	-7.56752	cntr
2qjvA	-0.06746	2.86306	9.92364	2.40516	-12.3288	cntr
1wd3A	-0.074689	1.7599	17.6817	14.3082	-31.9899	cntr
1o9wA	0.017751	1.44115	10.5355	-2.68795	-7.84757	cntr
3d3sD	0.020979	3.35667	8.22447	-0.233135	-7.99134	cntr
3fmbB	-0.05	0.986024	10.1031	6.28924	-16.3923	cntr
2vjqD	-0.030445	2.18965	19.6477	6.99384	-26.6415	cntr
1zd0A	0	3.70513	6.39286	-0.90169	-5.49117	cntr
2r2aA	0.010989	2.41951	6.7133	-1.51967	-5.19363	cntr
3hftA	-0.050209	1.45864	4.12398	3.15033	-7.27432	cntr
2qb5B	-0.02381	1.60988	13.7285	-1.59996	-12.1285	cntr
1o6aA	-0.047059	4.45457	17.3241	-2.22227	-15.1019	cntr
1dqiA	-0.040323	2.37063	10.6985	1.84748	-12.546	cntr
1ts9A	0.086022	4.13404	14.7334	-2.23359	-12.4998	cntr
3bx4A	-0.083333	1.11239	20.6194	6.82522	-27.4446	cntr
3elkA	0.029703	2.99109	10.2742	3.83392	-14.1081	cntr
1uj8A	-0.164384	3.37859	7.52875	2.07229	-9.60105	cntr
1ojhL	-0.041667	0.780994	7.48607	5.06844	-12.5545	cntr
2f4pA	-0.037594	3.25832	7.33388	1.55392	-8.8878	cntr
2gmqA	0.052083	3.2424	6.05962	5.65158	-11.7112	cntr
2z7fI	0.12	4.90724	7.67614	-1.96786	-5.70828	cntr
2okqA	-0.055118	3.00505	12.033	-1.30651	-10.7265	cntr
1wkoB	0.018182	2.60079	4.86296	-0.949136	-3.91383	cntr
2q4fB	-0.036765	1.78481	6.38761	2.7034	-9.09101	cntr
1yj7A	-0.012987	0.775921	8.8243	4.24104	-13.0653	cntr
2c1dB	-0.065693	2.6801	5.97147	2.3543	-8.32576	cntr
1ysqA	-0.033149	2.44032	5.9056	4.58407	-10.4897	cntr
2cuaB	-0.022727	1.73792	3.69872	0.271109	-3.96983	cntr
1tvxB	0.042254	6.50549	8.13009	1.64114	-9.77122	cntr
3gxrD	0.005376	0.950326	6.00363	2.28207	-8.2857	cntr
1oejA	-0.042781	2.82755	4.61035	0.267641	-4.87799	cntr
2ah5A	-0.058252	1.913	5.36861	2.5554	-7.92401	cntr
1n1fA	0.006536	2.40239	10.1444	0.494531	-10.6389	cntr
2qkhA	-0.042553	0.303886	8.4032	5.6401	-14.0433	cntr
3d1bB	-0.009259	1.56565	3.49561	2.45926	-5.95487	cntr
2p1mA	-0.055556	6.68404	22.6365	19.4779	-42.1144	cntr
3k2vB	-0.033058	5.23123	5.02292	4.2377	-9.26062	cntr
1ry9D	-0.082707	1.46565	4.88319	2.15533	-7.03852	cntr
3epvD	-0.037037	1.95613	14.4362	6.74718	-21.1834	cntr
1jt2A	-0.003922	1.68983	3.90458	-1.58899	-2.3156	cntr
2rciA	-0.021277	1.27469	3.19378	1.04713	-4.24091	cntr
2uurA	0.009524	1.9343	11.3223	-2.21425	-9.10809	cntr
1pv5A	-0.106299	3.62002	19.365	11.2068	-30.5718	cntr
2oczA	-0.066986	1.54814	10.373	1.05589	-11.4289	cntr
2yzyA	0.018405	2.27265	9.31072	0.48345	-9.79417	cntr
2p9xD	-0.030612	2.11475	6.76222	1.23803	-8.00025	cntr
2o30A	-0.049383	3.16492	7.12582	1.05178	-8.1776	cntr
2w0iA	-0.051852	3.57402	14.4702	5.1642	-19.6344	cntr
2a6sA	0.012048	4.12206	12.0208	-2.1523	-9.86853	cntr
3i26D	-0.02439	1.61792	4.87578	4.46092	-9.33671	cntr
3fybA	-0.086022	3.50331	13.9742	3.17397	-17.1482	cntr
2rczA	0.050633	3.2154	40.9103	-17.841	-23.0693	cntr
3gi7A	-0.079208	0.768003	15.655	12.7094	-28.3644	cntr
1wt6A	-0.092308	8.79693	53.0039	48.1984	-101.202	cntr
2qkpD	-0.014925	2.95482	6.19907	5.13863	-11.3377	cntr
3cu2A	-0.008621	2.31847	6.00194	3.91878	-9.92072	cntr
3hhsB	-0.001524	0.322591	5.5221	1.29229	-6.81439	cntr
3g8zA	-0.04878	2.19822	5.64813	0.681799	-6.32993	cntr
2i9xA	-0.037037	2.60081	9.97636	-1.60893	-8.36743	cntr
3l2hB	-0.038961	2.80535	7.31899	0.455911	-7.7749	cntr
2olpB	-0.006623	2.79204	7.77321	1.44268	-9.21589	cntr
2b5gA	-0.031447	2.94398	14.3581	0.434559	-14.7927	cntr
1wubA	-0.028409	0.954423	4.71311	2.26608	-6.97919	cntr
2hl7A	-0.02439	2.82359	6.15378	-1.44528	-4.7085	cntr
3eggD	-0.151515	6.31206	41.2685	5.19189	-46.4604	cntr
3h2dB	-0.02069	3.19643	4.57349	0.226463	-4.79996	cntr
3lnlA	-0.04886	1.13283	15.227	-2.24506	-12.9819	cntr
2bsjA	-0.085938	2.19159	3.77417	-0.607583	-3.16659	cntr
1r77A	0.050505	3.49857	7.61877	0.282641	-7.90141	cntr
1z7kB	-0.064516	1.79468	10.3272	5.7311	-16.0583	cntr
1xqaB	-0.028037	3.63348	6.58564	0.852508	-7.43815	cntr
3llvA	-0.045802	4.277	20.2233	-0.887002	-19.3363	cntr
1q9uA	-0.039683	0.712143	9.19333	3.13964	-12.333	cntr
1tifA	0.065789	3.67608	25.2813	-6.93742	-18.3439	cntr
2nptA	-0.078431	2.07089	5.7378	3.9935	-9.73129	cntr
1xruB	-0.037037	0.897431	7.27004	0.201677	-7.47171	cntr
1sluA	-0.007634	1.19937	17.0422	-0.810185	-16.232	cntr
3fprD	-0.012821	2.52904	8.50744	1.20705	-9.71448	cntr
2hw4A	-0.034483	1.48436	5.18983	0.298707	-5.48854	cntr
3enuA	-0.008772	1.50556	5.24919	3.11615	-8.36534	cntr
3hh1C	-0.02	2.01952	8.50934	0.386191	-8.89553	cntr
3fb9B	-0.071429	1.5823	9.3021	0.418405	-9.72051	cntr
1q8dA	-0.020202	1.78757	9.4082	2.37511	-11.7833	cntr
2as9A	-0.004831	0.795093	3.32049	-0.282152	-3.03834	cntr
3e9vA	-0.016949	3.75706	12.285	-3.64523	-8.63974	cntr
2fpeD	-0.135593	3.00665	7.65936	0.1213	-7.78066	cntr
2rdcB	-0.030303	1.76102	19.6903	4.47167	-24.1619	cntr
3draA	-0.059603	5.77714	26.7013	17.2231	-43.9244	cntr
3kzxA	-0.034146	1.75122	6.6107	1.38366	-7.99435	cntr
2wjrA	-0.004902	2.39681	5.45674	2.81632	-8.27306	cntr
2zqoA	-0.015385	1.16376	4.66096	-1.83767	-2.82329	cntr
3ddcB	0.030075	2.65355	6.93764	0.759331	-7.69697	cntr
3egwC	0.040179	5.13359	9.8256	2.64371	-12.4693	cntr
3c9hA	-0.01497	1.24095	6.27892	0.547132	-6.82605	cntr
2okuB	-0.035714	2.9242	9.75131	5.61871	-15.37	cntr
2fzsL	-0.027322	2.02555	6.39695	-1.66986	-4.72709	cntr
2qhkA	-0.027778	2.50691	8.54074	4.18225	-12.723	cntr
2dxqA	0	4.53374	11.7205	-2.18753	-9.53297	cntr
1gl2D	-0.127273	6.42575	9.03989	8.01686	-17.0567	cntr
1gl2C	0.016667	11.6879	110.301	-54.6941	-55.6073	cntr
1gl2B	-0.15	4.75935	16.9077	15.2409	-32.1485	cntr
1gl2A	0	3.86917	52.3787	-25.5728	-26.8059	cntr
1tq5A	-0.057269	0.50975	7.83577	0.819807	-8.65558	cntr
2qtqD	0	1.37021	12.1382	-2.58279	-9.55541	cntr
2jigB	-0.030769	0.859059	10.9735	0.949289	-11.9228	cntr
1qb5H	-0.020202	1.39077	7.90444	0.450742	-8.35518	cntr
3fm2A	-0.030534	1.53689	9.02245	-3.16341	-5.85904	cntr
3g9kS	0.048485	4.56608	5.29527	2.25069	-7.54596	cntr
3cw3A	-0.11828	4.22196	8.372	0.778524	-9.15052	cntr
2vo8A	-0.110294	2.19654	14.7052	11.2021	-25.9073	cntr
3ep6B	-0.052632	3.86713	8.40456	-0.81096	-7.59359	cntr
1vr6A	-0.008746	1.4824	8.7312	5.58496	-14.3162	cntr
2q30B	-0.068627	1.87495	7.77138	-0.075992	-7.69539	cntr
2bnlC	-0.083333	0.972135	7.03048	-1.34072	-5.68977	cntr
1tuhA	-0.007634	3.33478	5.17807	-2.48698	-2.69109	cntr
2omoC	0	3.02308	4.06772	0.808597	-4.87632	cntr
2wkbA	0	3.05415	7.44926	0.394803	-7.84406	cntr
2zsiB	-0.116667	0.879381	6.69648	2.76035	-9.45683	cntr
3d6mA	0	2.73938	4.67368	2.46312	-7.1368	cntr
3htyP	-0.033708	1.4545	6.08892	0.311834	-6.40076	cntr
3gmiA	0.025281	2.40893	7.04929	1.70149	-8.75079	cntr
2p57A	0.056452	1.9971	8.35064	-1.66941	-6.68122	cntr
2egjA	0.015873	3.47117	5.53944	2.56422	-8.10365	cntr
2r5gA	-0.025316	4.23855	20.2586	3.6772	-23.9358	cntr
2qkvB	0.01087	1.14556	15.6887	-6.43984	-9.24886	cntr
1wsrA	0.008086	2.44963	8.07009	-0.460244	-7.60985	cntr
3fxhA	-0.036364	1.89154	5.08568	-0.074123	-5.01155	cntr
1hdkA	-0.014388	1.18034	6.62016	-1.54721	-5.07294	cntr
1qzmA	0.042553	4.72509	10.4232	-4.64618	-5.77699	cntr
3h7jA	-0.053571	1.58216	6.64639	0.412804	-7.05919	cntr
3ha2A	-0.030864	1.45471	6.41995	1.50489	-7.92484	cntr
2vvwB	-0.026667	1.44148	11.3248	0.648176	-11.973	cntr
2jh1A	-0.008511	3.17231	7.295	3.96711	-11.2621	cntr
2qx3A	0.009091	0.842002	2.91699	0.516828	-3.43382	cntr
1vq3A	-0.011628	4.89275	4.14002	-0.793471	-3.34655	cntr
1qkrA	0.040698	3.56497	17.8018	-1.22147	-16.5803	cntr
1rreA	-0.027933	3.35136	7.26283	-2.57598	-4.68685	cntr
3fjsD	-0.02	1.29918	6.05835	0.242566	-6.30092	cntr
2z6pA	-0.00625	2.25794	5.3031	-0.993101	-4.31	cntr
1ty0B	0.009662	1.70179	3.43996	0.936279	-4.37623	cntr
2fn0B	-0.019417	1.04059	5.85105	0.55088	-6.40193	cntr
2fa5B	0.014706	2.75927	8.31249	-0.754552	-7.55794	cntr
2b8iA	-0.064935	1.33459	9.76211	-3.53505	-6.22706	cntr
1z0pA	-0.082192	2.13984	10.6966	0.781703	-11.4783	cntr
1z9lA	0.016667	1.2183	8.41559	5.37312	-13.7887	cntr
1vi0A	-0.027174	1.2254	8.23206	0.300023	-8.53208	cntr
3bc1F	-0.039216	7.42031	23.2131	21.2784	-44.4915	cntr
1b93A	-0.027027	1.16439	4.25034	1.55173	-5.80207	cntr
1qvzA	-0.030303	2.46916	6.81569	2.3357	-9.15139	cntr
1z8hD	0.005	2.05153	9.44024	1.19992	-10.6402	cntr
2ds2D	0.117647	1.31669	6.04882	-0.829075	-5.21975	cntr
1rq2B	-0.064846	1.91754	11.1942	3.47625	-14.6704	cntr
3g15B	0.006536	3.16208	15.6408	-5.40907	-10.2317	cntr
1wwzA	0.044586	2.14933	11.9218	0.448607	-12.3704	cntr
3esmA	-0.036765	2.69142	6.15449	-1.34345	-4.81104	cntr
2q3pA	-0.04902	1.16431	7.3985	3.1301	-10.5286	cntr
2a6cB	0.013889	2.60928	2.33066	-0.295787	-2.03487	cntr
3d9sC	0.020576	0.831943	6.01624	-1.21142	-4.80482	cntr
2h0qA	0.003831	2.37524	3.12756	0.586001	-3.71356	cntr
3d7rA	-0.006993	3.6803	9.17417	0.219552	-9.39372	cntr
1r4vA	-0.055172	3.02549	4.72081	-0.01955	-4.70126	cntr
1tl2A	0.021277	0.711552	4.44454	0.435077	-4.87962	cntr
4sgbI	0.058824	4.78198	8.23907	0.366878	-8.60594	cntr
2p0dA	0.074766	4.15626	10.7624	-4.04746	-6.71498	cntr
2hy7A	0.008043	1.57755	7.41647	-1.82849	-5.58798	cntr
2fy6A	0.013986	1.46879	5.85949	-2.31702	-3.54248	cntr
2vn5A	-0.007042	2.06471	5.07592	-0.637163	-4.43876	cntr
2vn5B	-0.053571	2.83755	7.34115	5.75283	-13.094	cntr
3mgdB	0	3.53734	11.5426	5.2639	-16.8065	cntr
1q08A	-0.021277	3.58129	17.6158	12.7376	-30.3533	cntr
2iiaA	-0.05618	3.52823	8.14576	6.17763	-14.3234	cntr
2ej8B	-0.030534	3.98696	6.38825	-0.679992	-5.70826	cntr
1f8mD	-0.042155	1.1198	11.2374	4.38547	-15.6229	cntr
3fjvA	-0.052632	4.45934	12.0481	2.41252	-14.4606	cntr
1mkaA	-0.005848	2.57931	6.20983	-1.74363	-4.4662	cntr
1xedC	-0.009524	4.56832	7.38225	3.10973	-10.492	cntr
2feaA	-0.063636	1.88707	5.35924	4.0744	-9.43364	cntr
2djfA	-0.016949	1.22097	5.43046	1.29767	-6.72813	cntr
1zwyC	-0.023952	1.75707	16.5853	-0.189452	-16.3958	cntr
1umzA	-0.003745	1.5177	8.78425	-1.41907	-7.36519	cntr
2nr5D	-0.066667	9.79965	12.9596	8.44568	-21.4053	cntr
1d8dA	-0.037152	1.2728	20.8017	9.81539	-30.6171	cntr
2wlcA	0	1.00694	7.25455	4.33071	-11.5853	cntr
2qvpB	-0.034091	2.74138	5.84091	0.327725	-6.16864	cntr
3cexA	-0.060606	3.11545	8.97155	0.754359	-9.7259	cntr
3ka5B	-0.087719	6.20096	20.7118	-5.39531	-15.3165	cntr
3ejaD	-0.024038	0.771002	2.17049	1.62226	-3.79275	cntr
3hrgA	-0.024194	1.95491	6.89432	4.08803	-10.9824	cntr
3eytD	-0.027027	1.30571	9.22207	-0.840972	-8.3811	cntr
3cnuA	-0.045455	3.92645	14.012	-3.2891	-10.7229	cntr
2p0wB	-0.028391	3.2848	11.7441	-1.77534	-9.96874	cntr
1iazB	0.04	2.01235	8.60002	-0.49921	-8.10081	cntr
1p5uC	-0.023077	1.69609	7.75054	-2.75553	-4.99501	cntr
1lm8C	-0.022727	3.66803	5.54867	0.428013	-5.97668	cntr
3immA	-0.015544	2.36735	8.5582	-0.578757	-7.97945	cntr
3fovA	0.019802	2.64274	7.90291	0.418005	-8.32091	cntr
1xauA	0.028846	1.99582	4.5337	-1.36512	-3.16858	cntr
3cg6A	-0.091603	3.48763	9.09083	5.6657	-14.7565	cntr
3ggyA	-0.026882	4.34212	6.52553	-0.249397	-6.27613	cntr
3c0fB	-0.1	1.36625	8.2376	1.27039	-9.50799	cntr
1wwcA	-0.047619	2.58033	18.1972	5.65599	-23.8532	cntr
2bbeA	-0.048544	1.52768	5.93456	-2.52954	-3.40501	cntr
1yhlA	-0.030387	1.02564	13.743	1.53577	-15.2788	cntr
2v1tB	-0.089552	3.47098	5.9953	1.99492	-7.99022	cntr
1lkeA	-0.019108	2.07755	3.89685	-0.315528	-3.58132	cntr
3jrnA	0.006623	2.69945	14.5569	1.53931	-16.0962	cntr
2oafB	-0.021127	2.24588	9.8757	-2.81172	-7.06398	cntr
2g3aA	-0.007576	4.70688	8.38512	-2.46474	-5.92038	cntr
2v1oA	-0.006711	1.03818	9.08917	-0.338013	-8.75116	cntr
2od6C	-0.009804	2.23227	10.5579	1.71987	-12.2778	cntr
2vgxA	-0.109375	1.06427	12.8237	5.75825	-18.5819	cntr
1o50A	-0.042553	2.74771	16.2898	-3.5717	-12.7181	cntr
3isrD	-0.02807	1.67178	4.60926	1.06333	-5.67259	cntr
1apyC	-0.043478	1.49674	9.65769	-0.070454	-9.58723	cntr
1mvlA	-0.017341	1.22646	5.90871	0.181577	-6.09029	cntr
2ckfF	-0.029412	4.29185	14.1215	-2.06911	-12.0524	cntr
3dloA	0	5.16182	9.94015	0.86481	-10.805	cntr
2gl9B	0.013889	3.4658	9.40245	0.305769	-9.70821	cntr
1h7cA	-0.010101	2.95251	21.7536	18.395	-40.1486	cntr
3fn2B	-0.053191	3.02305	9.45999	0.750825	-10.2108	cntr
3ir3B	0.016393	5.79669	12.205	-2.63338	-9.57161	cntr
1qfoC	0.017544	1.70611	10.9439	4.29552	-15.2395	cntr
2hljA	-0.04	1.80524	10.3115	-2.67683	-7.63467	cntr
3eehA	-0.112069	2.88834	11.2004	5.0646	-16.265	cntr
3hk4D	-0.061947	0.494165	2.80906	-0.795999	-2.01307	cntr
2qv8A	-0.062937	2.30267	7.75812	-0.195618	-7.5625	cntr
1pk6C	0.007752	0.324046	1.34936	0.890922	-2.24028	cntr
3greA	-0.026961	1.89332	11.7136	-0.036624	-11.677	cntr
3egaA	0.028037	2.69212	8.52653	-0.378137	-8.14839	cntr
3kgzB	-0.034483	2.37833	3.59519	1.67773	-5.27292	cntr
3c85A	-0.033784	3.94715	7.62308	0.415604	-8.03868	cntr
1r75A	-0.009091	2.63714	8.84759	-1.76665	-7.08094	cntr
1lshB	0.103448	1.87833	8.73805	1.43195	-10.17	cntr
3balD	-0.04698	1.5372	3.04731	2.22658	-5.27389	cntr
3fidB	-0.016892	0.915252	4.56698	-0.647169	-3.91981	cntr
1uuzA	-0.015385	2.13423	8.50478	-0.170302	-8.33448	cntr
3cnrA	0	2.62576	5.41549	-0.560732	-4.85476	cntr
3d3rA	-0.075	1.3752	17.8151	5.73682	-23.5519	cntr
2cwzD	-0.022727	1.12033	8.15439	2.29338	-10.4478	cntr
1ceoA	-0.045181	1.55819	6.50547	-0.171253	-6.33421	cntr
1ow1A	0	2.18739	7.82637	1.38357	-9.20994	cntr
3lyyA	-0.188119	1.88554	36.7694	29.4237	-66.1931	cntr
3ff7C	-0.017857	1.7387	7.84543	-1.31883	-6.5266	cntr
3hqcA	0.014388	2.33705	11.3937	-0.379904	-11.0138	cntr
3khiA	-0.054795	2.86304	11.6028	1.63207	-13.2349	cntr
2e7vA	0.034783	8.92097	14.7016	-2.1802	-12.5214	cntr
2z3qD	0.064935	3.13843	22.5582	-8.96576	-13.5924	cntr
2z3qC	-0.094017	3.52281	7.36092	-0.672089	-6.68883	cntr
3heiB	-0.015152	2.11163	9.53789	-0.608483	-8.9294	cntr
3hrlA	0	4.34097	7.06582	-2.57902	-4.48681	cntr
3h9wA	-0.09434	2.86881	8.86725	6.38872	-15.256	cntr
1t06B	-0.008511	3.92695	13.0924	2.43824	-15.5306	cntr
3czpB	0	2.81419	12.4673	5.44802	-17.9153	cntr
3e19A	0.067568	2.09051	4.61359	-0.096744	-4.51685	cntr
2r11B	-0.028777	1.52503	4.44298	1.61608	-6.05906	cntr
2i5hA	0.044944	1.8639	34.4467	-14.2288	-20.2179	cntr
2ijqB	-0.076271	2.74338	14.493	-0.014112	-14.4788	cntr
1t15A	-0.023697	5.19402	8.9261	-1.955	-6.9711	cntr
2hsbA	0	2.40514	9.56594	-0.348112	-9.21783	cntr
1fpoB	-0.052632	3.22305	16.0803	5.04174	-21.122	cntr
1ro7A	0.003922	0.670954	8.4597	-1.11249	-7.34721	cntr
3gwrB	-0.03252	2.06887	7.22156	0.773319	-7.99488	cntr
2vtwF	0.009756	0.824251	3.14775	-0.481035	-2.66672	cntr
2z6fA	-0.035714	4.19218	7.66513	-0.105619	-7.55951	cntr
2hv8D	-0.111111	5.03133	25.4172	21.4795	-46.8966	cntr
1kh0B	0	1.90258	6.28719	1.09607	-7.38326	cntr
2iy2A	0	3.08582	3.97271	1.74855	-5.72126	cntr
1tz0C	-0.040404	5.23432	11.4798	-2.2911	-9.18874	cntr
1yb0C	0.025478	1.61329	6.3525	-1.42192	-4.93057	cntr
2qpqA	0.006757	1.2302	4.61255	0.943785	-5.55633	cntr
3hl1A	-0.056738	2.56606	10.7291	-3.49692	-7.23221	cntr
2oiwA	-0.015504	2.41514	6.18958	3.27061	-9.46019	cntr
2eeyA	0.0125	2.92955	8.6548	3.53311	-12.1879	cntr
1b0nA	0.029126	1.25653	19.0856	-4.72819	-14.3574	cntr
1wouA	-0.033613	2.21368	8.70416	-0.841775	-7.86239	cntr
3e57A	-0.072222	1.9541	5.06252	0.445556	-5.50808	cntr
2rdeB	0.008889	2.22584	10.7504	1.12129	-11.8717	cntr
2nteA	0.019048	1.96649	17.618	-7.02461	-10.5934	cntr
1wz3A	0.02381	7.70385	6.08231	3.82264	-9.90495	cntr
3it7B	0.016484	0.816077	4.49414	-0.549409	-3.94473	cntr
1uixA	0	16.062	42.9719	-19.8653	-23.1066	cntr
1tuwA	-0.084906	1.95998	10.3358	-4.63195	-5.70381	cntr
1wltB	0	0.505022	7.55714	-3.44277	-4.11438	cntr
2vt1B	0	4.48424	4.45879	2.36216	-6.82095	cntr
2wj6D	-0.054945	1.62984	6.01093	2.9429	-8.95383	cntr
3h6pC	-0.071429	2.14107	5.25886	0.068247	-5.32711	cntr
2ejxA	0.007463	1.23669	10.0006	-1.03961	-8.96097	cntr
1j8rA	0	0.900478	5.88531	2.38747	-8.27278	cntr
3h6pA	0.016667	3.32446	27.3384	-13.0564	-14.282	cntr
1rewC	-0.046512	3.8117	8.69767	0.260329	-8.958	cntr
2vgaA	-0.020619	5.21353	14.5735	2.67873	-17.2522	cntr
2scpB	-0.08046	2.30931	8.17715	-0.697421	-7.47973	cntr
1n2aA	-0.014925	1.31334	7.09077	2.91498	-10.0058	cntr
2w7qB	-0.011111	4.57033	6.31879	2.51961	-8.8384	cntr
1u02A	-0.022523	1.5076	13.7464	-2.71285	-11.0335	cntr
2fimB	0.051724	4.71048	7.39237	-0.548224	-6.84415	cntr
1vjnB	-0.021622	1.98177	3.66604	1.37008	-5.03612	cntr
1i8aA	-0.037037	1.28286	5.62488	4.04061	-9.66548	cntr
2fb5C	-0.04902	2.43026	15.9877	8.44737	-24.435	cntr
2fa8D	0.0125	2.64527	2.84934	1.29198	-4.14133	cntr
3czcA	-0.033708	1.51963	4.45309	1.63261	-6.0857	cntr
1t0hA	0.031915	1.71394	12.1078	-0.505621	-11.6022	cntr
1t0hB	-0.005495	2.3686	10.4342	6.27041	-16.7047	cntr
2wshB	0.023438	2.89377	11.7982	8.04374	-19.8419	cntr
1n12C	0	2.90952	3.57123	1.30927	-4.88051	cntr
1y9wA	-0.035714	2.58503	11.628	-2.98181	-8.64618	cntr
1s4nA	-0.023739	1.10069	5.39162	-1.92805	-3.46357	cntr
3gqqF	-0.01875	2.5283	7.28699	1.89624	-9.18323	cntr
2vu4A	0	1.65859	8.30242	-1.8834	-6.41902	cntr
3luuA	-0.057471	1.14204	6.1318	1.36548	-7.49727	cntr
1agqA	0	9.37109	14.9778	-0.55398	-14.4238	cntr
1ww7D	-0.01875	1.54882	4.29703	-0.0639	-4.23313	cntr
2g0iB	-0.074766	4.29117	13.5761	0.375677	-13.9518	cntr
1i2hA	0.021739	4.38603	18.2357	7.29515	-25.5308	cntr
2ar5A	0.025641	4.56973	4.97599	0.475353	-5.45134	cntr
2z1cC	-0.084507	2.129	7.91977	6.81297	-14.7327	cntr
2v7sA	-0.005988	1.46126	4.62709	1.80229	-6.42938	cntr
2h5fA	0.066667	2.04044	8.25755	-0.022231	-8.23531	cntr
1ollA	0.005319	1.62204	8.31603	-0.923026	-7.39301	cntr
3ibwA	0.039474	0.960736	5.43948	0.988475	-6.42796	cntr
1xiwB	-0.015152	2.31011	4.2693	2.21622	-6.48552	cntr
1maiA	0.008403	4.50007	10.8396	-4.1158	-6.72382	cntr
3db0A	-0.078947	3.44477	8.20579	0.257881	-8.46367	cntr
1oz9A	0.014184	2.72063	12.1509	-1.70947	-10.4415	cntr
1tiqA	-0.048193	5.15274	9.87739	-3.41814	-6.45925	cntr
1escA	-0.066225	1.28292	6.72828	3.97825	-10.7065	cntr
2o5hA	-0.111111	2.6137	13.4237	5.116	-18.5397	cntr
1n67A	-0.048193	1.93555	15.1922	3.22566	-18.4179	cntr
3dcxA	-0.017544	2.87502	16.7328	3.79169	-20.5245	cntr
1xvsB	-0.058333	1.27748	13.7812	9.91241	-23.6936	cntr
1o22A	-0.047945	3.76564	11.8927	2.16267	-14.0554	cntr
3cq1A	-0.061224	3.6289	4.92356	-0.544056	-4.3795	cntr
1vr9B	-0.094017	1.73325	11.7462	1.8049	-13.5511	cntr
1dm1A	0.013699	1.13281	5.02184	-0.966232	-4.0556	cntr
2c5kT	-0.078652	5.41619	17.9531	12.2023	-30.1554	cntr
1v2zA	-0.018868	3.99101	9.83405	-0.60337	-9.23068	cntr
2q7bA	0.012422	4.14995	10.098	3.43811	-13.5361	cntr
3kzpB	-0.04386	2.04386	11.5916	4.66127	-16.2528	cntr
1zw0A	-0.015385	7.78625	8.38475	2.57074	-10.9555	cntr
2afbA	-0.021739	1.06976	5.8034	-1.95478	-3.84862	cntr
1pjhA	0.007722	0.488997	12.5312	-2.52426	-10.0069	cntr
2opkA	-0.065421	1.40793	6.7112	2.10181	-8.813	cntr
1cksA	0.013514	9.56528	53.1308	-19.1315	-33.9993	cntr
2zrrA	0.012048	4.02195	8.9595	2.71709	-11.6766	cntr
1jztB	0.0125	0.821142	8.37711	0.764274	-9.14139	cntr
3gl6A	-0.115385	7.31557	7.37272	-2.67564	-4.69709	cntr
2pspB	-0.028571	2.70251	8.43455	2.86227	-11.2968	cntr
3epbA	0.007905	0.904998	13.6832	-0.565439	-13.1177	cntr
3m4rA	-0.009709	1.37776	4.20924	2.41773	-6.62698	cntr
2ba2C	-0.012346	7.33038	45.1075	-17.6211	-27.4864	cntr
3lmbA	-0.031646	2.97136	10.5022	3.78452	-14.2867	cntr
3i84A	-0.088608	2.30761	12.3757	4.54135	-16.917	cntr
3lqkA	0	3.01288	6.91222	0.828965	-7.74118	cntr
1ga8A	-0.03321	1.08969	7.98591	-1.65761	-6.3283	cntr
1ni9A	-0.023973	1.98555	7.21025	-0.867844	-6.34241	cntr
3h96D	-0.014815	3.15003	12.175	4.34637	-16.5214	cntr
2ph0A	-0.025478	2.39002	7.3362	0.437903	-7.77411	cntr
3l5xA	0.019802	1.95408	5.56846	-0.079369	-5.48909	cntr
1l3pA	-0.009804	0.799668	4.2473	1.50844	-5.75574	cntr
1jmxG	-0.105263	3.5686	8.34617	-1.27226	-7.07392	cntr
2w0pA	-0.075269	3.15864	4.41301	-0.190869	-4.22214	cntr
1stmA	0	3.0251	5.54322	0.198566	-5.74179	cntr
1m0dA	0.023256	2.16096	6.26768	0.698794	-6.96647	cntr
2ftxB	0	6.22624	5.27863	0.397188	-5.67582	cntr
1jmvA	-0.057143	3.14522	4.80196	2.62527	-7.42723	cntr
1gvnA	-0.011364	4.61444	13.844	3.25312	-17.0971	cntr
3hwpB	-0.028986	3.53222	8.42998	-1.14672	-7.28326	cntr
1v0aA	-0.042424	2.8009	6.43959	-0.273433	-6.16616	cntr
1ej2A	-0.023952	0.994944	10.1361	2.51188	-12.648	cntr
2w18A	-0.029412	0.815699	6.30736	-0.623981	-5.68338	cntr
3c7bB	-0.013774	2.14955	11.8682	3.20457	-15.0728	cntr
1m5qA	-0.00813	0.955328	12.0121	-3.64293	-8.36919	cntr
2fu2A	-0.038961	2.75105	5.59422	2.0577	-7.65192	cntr
3h11A	0.014151	2.58236	5.89134	-1.17993	-4.7114	cntr
3e56A	-0.053333	7.81928	22.9289	-4.63291	-18.296	cntr
2od0A	0.03	5.33731	13.1825	-3.96407	-9.21838	cntr
3frwH	-0.044444	5.68217	14.4221	-0.630813	-13.7913	cntr
2qebA	0	2.35505	4.41752	0.769422	-5.18694	cntr
1pocA	0.014925	0.549855	11.1669	-3.41224	-7.75465	cntr
3e7kE	0	3.16607	3.84307	-0.181203	-3.66187	cntr
2gr8B	0.064103	1.0377	13.3781	-6.16963	-7.20847	cntr
3im3A	0	1.60126	4.24948	-0.369349	-3.88013	cntr
2o95B	-0.045455	1.16216	18.1141	3.79148	-21.9055	cntr
3iwhA	-0.071429	2.36426	11.1198	-2.81473	-8.3051	cntr
1byrA	0.006579	3.35133	5.8079	-0.47134	-5.33656	cntr
1h8uB	0.137931	1.80451	10.5793	-4.13443	-6.44484	cntr
1yfnC	-0.028037	2.94742	6.95463	0.572733	-7.52736	cntr
3emfA	0.00885	1.6508	11.8578	-2.18909	-9.6687	cntr
1otkB	-0.04918	1.47312	13.0856	-0.77648	-12.3091	cntr
2g7cA	0	0.990639	5.8021	4.39477	-10.1969	cntr
1f00I	0.01773	2.25724	9.53877	-3.29954	-6.23922	cntr
1sgjC	-0.04329	1.44337	4.72013	2.12332	-6.84345	cntr
2rerA	-0.019355	1.85417	6.28815	1.49362	-7.78177	cntr
2qs7A	-0.007692	1.45347	8.16366	-1.50416	-6.6595	cntr
3ktbA	-0.019608	1.43218	5.23904	-1.32852	-3.91052	cntr
1iwmA	0.00565	1.87713	4.86893	0.426402	-5.29533	cntr
2gixA	-0.024272	5.48211	8.6969	1.09668	-9.79359	cntr
2e56A	0.027778	2.80898	13.1189	-2.81848	-10.3005	cntr
2cjjA	0	2.405	5.45604	-1.42847	-4.02756	cntr
3fm5A	-0.031496	2.06587	17.8786	6.45046	-24.3291	cntr
3h8zA	-0.054545	0.964734	8.55471	3.9437	-12.4984	cntr
3bjqA	-0.02069	1.16083	10.8463	-1.22121	-9.62505	cntr
1qr0A	-0.030702	2.74404	9.798	-2.02279	-7.77521	cntr
2d7vA	-0.019737	1.64294	12.4723	-3.10421	-9.36808	cntr
3d82E	-0.052083	2.83154	7.37105	2.29222	-9.66326	cntr
1np6B	-0.047337	3.37777	11.0216	7.39173	-18.4133	cntr
2cw9A	-0.056818	2.43391	9.3611	2.62212	-11.9832	cntr
1hbkA	0	4.87343	5.58901	-1.29327	-4.29574	cntr
1tafA	-0.044118	4.46538	10.8235	-1.35097	-9.47252	cntr
3b7hA	-0.013158	4.37783	7.31538	1.78002	-9.0954	cntr
2pv4A	-0.028369	7.31984	14.2393	9.61605	-23.8554	cntr
2d0oD	-0.018519	2.89609	4.64969	1.56774	-6.21744	cntr
1cewI	0	3.83923	4.76399	2.87905	-7.64304	cntr
3fuyA	-0.078431	2.26214	8.48736	2.01458	-10.5019	cntr
2v0pA	0	2.86554	13.3331	-1.32698	-12.0062	cntr
3g1wA	-0.098246	2.55439	14.2771	8.7719	-23.049	cntr
3bf4A	-0.045872	1.41428	9.14102	5.32726	-14.4683	cntr
1fc3C	0.025862	2.93037	7.51243	1.82472	-9.33715	cntr
2vshA	-0.044843	1.63567	4.73652	1.37318	-6.1097	cntr
2vfxH	-0.024631	4.43451	4.7713	1.58248	-6.35379	cntr
3gziA	0	1.91121	6.60789	-0.316218	-6.29167	cntr
2ipbD	0.009132	0.889487	5.36023	3.14104	-8.50127	cntr
2h9dA	-0.047619	7.40142	10.2429	1.01537	-11.2582	cntr
1ob9A	0.016129	1.57029	5.91472	-0.740346	-5.17437	cntr
3bpjD	-0.028986	4.57212	9.50899	-2.84654	-6.66245	cntr
2fu5B	-0.009346	1.97076	4.85482	-1.58124	-3.27358	cntr
3kzqA	-0.033981	1.7077	4.05167	1.51517	-5.56684	cntr
2hfnE	-0.021583	1.71469	6.469	-1.42327	-5.04573	cntr
2nzcD	0.0125	1.87582	12.3196	4.40395	-16.7235	cntr
2aplA	-0.088435	3.76179	14.4453	6.26203	-20.7074	cntr
2b4lA	0	0.940458	13.0588	-4.37642	-8.68236	cntr
2p5xB	0	3.64994	8.60355	4.82277	-13.4263	cntr
2zbiB	-0.030189	2.33569	8.5194	6.41901	-14.9384	cntr
1pvlA	0.016779	0.533383	7.9248	-2.27611	-5.64869	cntr
3jstB	-0.021277	3.86118	5.09208	2.26482	-7.35691	cntr
3c8oB	-0.037267	2.56496	8.43957	-1.74471	-6.69486	cntr
3bnyC	-0.037543	0.772824	10.3965	0.39404	-10.7905	cntr
2zd7B	-0.04717	5.11351	32.7142	-5.86937	-26.8448	cntr
3df6D	-0.104167	2.21222	7.30115	5.5064	-12.8075	cntr
1i7nB	-0.016234	1.8759	7.02485	-2.89553	-4.12932	cntr
3kg4A	0.01087	3.00176	5.77899	2.48503	-8.26402	cntr
2q4pA	-0.053571	3.67025	13.7225	0.828138	-14.5506	cntr
2qyzA	-0.031496	5.9293	4.51995	-0.628603	-3.89135	cntr
1t0iB	-0.022599	1.70263	14.2872	10.2721	-24.5593	cntr
2yztA	-0.106061	5.26007	13.3838	10.1676	-23.5514	cntr
2o7tA	-0.016393	1.74281	12.2167	-1.18559	-11.0312	cntr
1s1qC	0.014815	1.17893	10.883	-3.05045	-7.83255	cntr
3chhA	-0.046667	1.62864	13.8225	-4.99859	-8.82386	cntr
1bg8C	-0.052632	2.79157	13.1378	0.636135	-13.7739	cntr
3lwjA	-0.010526	1.6383	6.94131	3.15985	-10.1012	cntr
2v94A	0.010753	1.87106	5.57779	2.10424	-7.68203	cntr
3b9cB	-0.029851	4.0219	8.40577	-0.115891	-8.28988	cntr
3k93A	-0.009174	1.24772	12.8367	-0.676564	-12.1601	cntr
1jyoD	-0.1	1.93493	4.12937	3.96803	-8.0974	cntr
3efgA	-0.117647	2.13792	35.445	33.2116	-68.6567	cntr
3hieA	0.01875	3.1133	7.95245	-0.94444	-7.00801	cntr
1zrhA	0.019011	1.07354	11.5088	-2.20381	-9.30495	cntr
3bczD	-0.010526	1.25301	5.40296	2.92046	-8.32342	cntr
1q98A	-0.042683	1.81389	6.37688	0.143289	-6.52017	cntr
1vc1A	-0.009091	2.97688	7.7696	5.44637	-13.216	cntr
1btnA	0	4.1436	9.95105	-0.422011	-9.52904	cntr
1sqwA	0.022727	1.1641	14.3061	-2.84206	-11.4641	cntr
3g7pA	-0.021898	2.25625	6.6883	5.11986	-11.8082	cntr
3bn4F	-0.01087	0.807525	2.70373	-0.555861	-2.14787	cntr
1e0bA	-0.065574	1.33273	7.98677	1.54115	-9.52792	cntr
3i9hA	-0.034483	3.24965	3.26604	0.192243	-3.45828	cntr
3bznA	-0.002326	1.35482	6.10635	5.98877	-12.0951	cntr
2wb6A	0.026316	2.8158	9.28674	-1.3019	-7.98484	cntr
1y71B	-0.018182	3.21806	15.818	6.00335	-21.8213	cntr
3hzeD	-0.04717	1.67075	10.1961	3.48329	-13.6794	cntr
2r5xA	-0.026087	2.62055	7.67413	2.36225	-10.0364	cntr
1twuA	-0.036496	4.91342	13.2273	-1.68955	-11.5377	cntr
3ffyA	0	3.54151	13.0489	-5.07226	-7.97663	cntr
2gaxB	0	2.43596	10.1922	1.17256	-11.3648	cntr
3igrA	0.03352	1.24055	4.26556	2.14669	-6.41226	cntr
1b66B	-0.007246	3.6303	12.4456	-1.91455	-10.5311	cntr
1ef1D	0	2.85119	21.6578	20.0121	-41.6698	cntr
1ef1B	0.017301	5.76625	8.95565	-2.77598	-6.17966	cntr
1u5fA	0.042735	2.0422	3.45171	0.178161	-3.62986	cntr
1rz4A	-0.057971	2.70774	11.4307	1.16663	-12.5973	cntr
3lvyD	-0.033898	4.25492	14.9805	2.73252	-17.713	cntr
3gz7B	-0.042105	1.17219	4.43254	3.39234	-7.82488	cntr
1eyqB	-0.028302	0.573025	4.76249	-0.427826	-4.33466	cntr
2ra2F	-0.04	0.314418	7.08995	2.48885	-9.57881	cntr
2guzO	0.098592	2.682	7.47282	2.1	-9.57282	cntr
2qgsA	-0.029851	2.71763	5.41086	1.06379	-6.47466	cntr
1f39A	-0.069307	3.04127	7.65665	4.15506	-11.8117	cntr
3g27A	0.025	2.87279	5.17962	-0.589736	-4.58988	cntr
1sedA	-0.107143	0.840497	11.2118	5.60807	-16.8198	cntr
3l6iA	-0.006098	0.945511	7.42944	-0.729813	-6.69962	cntr
2pkdF	-0.009346	2.35938	7.16209	-1.06055	-6.10154	cntr
2qvoA	0.034483	3.4017	4.68482	0.245895	-4.93071	cntr
3jybB	0.014815	1.89115	6.65224	1.16258	-7.81483	cntr
3ck2A	-0.052632	1.42007	6.71227	1.27177	-7.98403	cntr
3butA	0	2.03201	8.22156	3.25331	-11.4749	cntr
1ehyD	-0.06383	1.8143	5.95984	0.465641	-6.42549	cntr
1dyoB	-0.03268	0.28953	6.03095	-0.975621	-5.05533	cntr
2uwiB	0.047244	7.55439	64.575	-29.3021	-35.2729	cntr
2oeeB	-0.056818	4.06598	14.4756	5.34711	-19.8227	cntr
1oj5A	0.028571	1.83722	3.87907	-0.010901	-3.86817	cntr
2w19B	-0.019185	1.22046	5.95387	-2.16856	-3.78531	cntr
2bl2C	0	3.35769	4.42509	1.72845	-6.15354	cntr
3gffA	-0.009709	1.94796	4.68457	-1.09279	-3.59178	cntr
1uzxA	-0.051852	3.83735	4.79874	2.1159	-6.91464	cntr
1fqiA	0.052632	1.20105	13.1519	-5.54813	-7.60377	cntr
1d2oA	-0.037433	2.28958	3.4376	2.78082	-6.21841	cntr
1m4yA	0	1.3182	3.64796	-0.892741	-2.75522	cntr
3iuuA	-0.037267	1.25868	4.89913	0.173878	-5.07301	cntr
2vtyA	-0.006944	3.12213	8.36177	6.27297	-14.6347	cntr
2qqbA	-0.060748	1.93389	16.2594	6.00658	-22.2659	cntr
2hf1A	-0.084746	1.71998	11.5232	6.51528	-18.0384	cntr
3bjoA	0.039216	3.05064	6.6782	5.13182	-11.81	cntr
1o6uC	-0.002653	1.03294	13.8687	-1.80109	-12.0677	cntr
2ca5A	-0.048387	4.28646	13.762	3.10222	-16.8643	cntr
3bs5B	-0.081081	2.00905	4.2495	0.771275	-5.02078	cntr
2e6xD	-0.030303	1.67577	11.4648	1.62801	-13.0928	cntr
1jlyA	0	0.41648	4.16969	-0.589686	-3.58	cntr
1zb1B	-0.016349	4.27806	10.5451	-2.68167	-7.86341	cntr
2q22A	-0.023438	3.46977	7.76503	4.69208	-12.4571	cntr
1ep3B	-0.030651	2.15958	7.48264	1.33293	-8.81557	cntr
3hglA	0.013514	1.384	9.72632	-1.73222	-7.9941	cntr
1wv9A	-0.034884	2.48845	4.85414	4.13415	-8.98829	cntr
3d0wA	-0.058824	6.39183	8.76301	5.0956	-13.8586	cntr
1yadC	0.010526	1.58715	11.7332	0.587131	-12.3204	cntr
1wq6A	-0.052632	4.36021	46.7642	44.4261	-91.1903	cntr
3dedA	-0.083333	2.95591	6.88115	-0.351669	-6.52948	cntr
1dtoA	-0.04	3.227	10.4287	-1.85084	-8.57786	cntr
3jvoA	-0.108696	4.79645	13.6083	-2.79523	-10.8131	cntr
3k7cD	0.018868	1.49544	16.9641	2.17894	-19.143	cntr
1otvB	-0.011811	1.20231	7.67374	5.25346	-12.9272	cntr
1gl4A	-0.018315	1.43274	10.2311	5.11943	-15.3506	cntr
1jy5A	-0.054187	1.03048	7.79002	-1.51297	-6.27705	cntr
2rcfA	0	1.97557	3.04459	2.64909	-5.69368	cntr
2dobA	-0.101266	2.14648	6.6178	3.00631	-9.62411	cntr
2f93A	0.004545	0.93942	2.54965	-0.531827	-2.01782	cntr
1ohuB	-0.018868	1.58478	5.89391	0.407242	-6.30115	cntr
1lslA	0.00885	1.22616	7.13596	4.76611	-11.9021	cntr
1x31D	0.021978	2.03919	14.4246	4.79164	-19.2162	cntr
1vjqA	-0.112676	1.40389	9.83001	3.65704	-13.487	cntr
2fb0A	-0.054945	1.80265	6.10539	1.8737	-7.9791	cntr
1kcmA	-0.019531	3.17147	6.08365	1.75071	-7.83436	cntr
1yigA	-0.171875	4.0082	59.8822	57.0728	-116.955	cntr
1nmlA	-0.056962	1.71524	11.5702	4.82052	-16.3907	cntr
2i9fA	0.017241	4.98451	9.30864	-3.07007	-6.23857	cntr
1r8gB	-0.028736	1.33135	7.38127	0.025664	-7.40694	cntr
2gukA	0	2.39061	15.5395	-1.50384	-14.0357	cntr
2hnuE	-0.037037	3.0493	7.48146	2.93898	-10.4204	cntr
3if4A	-0.030612	3.46657	4.05287	0.591051	-4.64392	cntr
2efjA	-0.020115	3.26794	8.76811	-0.653254	-8.11486	cntr
2jksA	-0.014085	2.25539	9.41286	4.90369	-14.3165	cntr
3dnsA	0.015873	2.81521	5.26484	3.06799	-8.33283	cntr
1vchE	0.013158	2.04686	2.74901	-0.228551	-2.52046	cntr
1zsoA	-0.065359	5.91838	12.2216	4.21786	-16.4394	cntr
1tulA	-0.009804	3.144	14.5759	-3.74301	-10.8329	cntr
1omzB	-0.007843	1.843	5.51668	-0.644044	-4.87264	cntr
3ijdB	0.007018	2.23936	4.12522	2.93066	-7.05588	cntr
3f8bA	0	3.90194	7.55104	0.386537	-7.93757	cntr
1mwmA	-0.028481	1.80022	7.39264	-0.868913	-6.52373	cntr
1ou0D	0.005464	2.36078	8.66668	-0.707883	-7.9588	cntr
1m1eB	-0.061538	10.7501	60.7341	58.8189	-119.553	cntr
1n2fA	0	1.70896	10.9756	-2.27315	-8.7025	cntr
2atrA	-0.055118	2.29208	6.75909	5.93083	-12.6899	cntr
1am7C	0.04	1.21326	8.01938	0.149695	-8.16907	cntr
2heyT	0.02963	2.67633	15.0623	-6.91688	-8.14542	cntr
3kh0A	-0.019608	2.90456	24.1668	-10.1607	-14.0062	cntr
2hz5A	0.034483	3.93107	9.51651	2.25972	-11.7762	cntr
2p04A	-0.018692	3.35359	6.45393	0.991375	-7.4453	cntr
2fi0A	-0.025316	4.87894	5.39206	-0.371063	-5.02099	cntr
2ghvE	0.010929	1.15825	5.11689	-1.51695	-3.59994	cntr
3cx5F	-0.108108	3.756	12.8101	3.57324	-16.3834	cntr
1rowA	0	2.17496	5.23823	2.4476	-7.68583	cntr
3cx5T	0.087719	1.54891	72.1333	-35.8124	-36.3209	cntr
3gr5A	0.006536	2.01216	4.08071	1.69911	-5.77983	cntr
3g3zB	-0.007143	1.55283	11.2059	0.569792	-11.7757	cntr
3kl7A	-0.023256	0.907264	8.04925	-2.37133	-5.67792	cntr
3g8kA	0.055118	1.33373	7.12845	0.391224	-7.51967	cntr
3d1lA	-0.036	2.36853	12.6425	6.27811	-18.9206	cntr
1bb9A	-0.096386	5.25524	7.38693	3.07238	-10.4593	cntr
1cfrA	-0.017668	2.19709	3.82561	0.375461	-4.20108	cntr
2pihA	-0.066116	5.6397	9.9265	5.83114	-15.7576	cntr
2g45D	-0.025641	8.94504	20.368	-6.44307	-13.925	cntr
3gueB	-0.004376	1.1279	5.42831	-0.898161	-4.53015	cntr
3e6mD	-0.006757	3.88488	9.05827	-2.23748	-6.82079	cntr
1jc4D	-0.057554	2.95051	19.3835	-1.67097	-17.7125	cntr
1u83A	-0.076233	2.76333	10.4045	4.24497	-14.6495	cntr
3favC	-0.055556	6.26555	9.7114	6.55862	-16.27	cntr
2j59Q	0	3.79642	10.7227	-3.20105	-7.52166	cntr
3bx7C	-0.041667	1.9509	4.53432	-0.032694	-4.50162	cntr
2gk3F	-0.058577	2.0305	5.97868	2.92104	-8.89971	cntr
2o1mA	0.004367	1.27282	9.45439	0.738198	-10.1926	cntr
3ehcD	-0.056911	2.97168	6.20116	-2.20352	-3.99764	cntr
2o71A	0.010989	3.16025	6.66468	-2.1863	-4.47838	cntr
3dfiA	-0.033058	1.3649	7.04495	1.97979	-9.02475	cntr
3lklB	-0.058824	1.88719	7.11953	0.240659	-7.36019	cntr
3h8dA	0.025	2.83323	9.66998	3.41475	-13.0847	cntr
1h6gA	-0.060484	4.45198	21.4835	19.2465	-40.73	cntr
4htcI	-0.114754	9.57765	32.0744	27.2017	-59.276	cntr
2vrnA	-0.059783	2.97964	7.96836	-1.17263	-6.79574	cntr
1hqz1	-0.071942	3.75837	7.52523	1.35448	-8.87971	cntr
2hh6A	-0.009434	4.02418	11.8772	-0.741431	-11.1358	cntr
1yozA	-0.053097	1.28378	5.74033	-0.908628	-4.8317	cntr
1nowB	-0.014583	0.866895	8.40893	0.169317	-8.57824	cntr
1vr4C	-0.040404	2.15493	2.69528	-0.317295	-2.37799	cntr
2a6qD	-0.068966	5.33336	8.96657	0.246201	-9.21277	cntr
2qgoA	-0.04386	4.14035	6.56243	-1.80487	-4.75756	cntr
2qm2B	-0.089286	0.857935	4.07005	-0.590109	-3.47994	cntr
2nykA	0.012658	1.73532	12.6698	-2.31668	-10.3531	cntr
3d4rF	-0.026144	4.31329	9.51065	3.18702	-12.6977	cntr
3dytA	0	3.166	16.7429	5.68225	-22.4251	cntr
3ci0J	0.027397	3.53737	5.12302	0.573686	-5.69671	cntr
3ci0I	-0.012346	4.53028	4.9691	-1.35689	-3.61221	cntr
1xl3B	-0.092308	0.629286	11.503	8.29913	-19.8022	cntr
3kb2B	-0.012048	1.65384	9.9089	-3.98452	-5.92439	cntr
2hj1B	-0.0375	1.40696	7.00093	0.949979	-7.95091	cntr
3he1E	-0.048611	3.39433	7.59173	-2.54855	-5.04318	cntr
2im8B	-0.053097	3.90567	13.2693	-3.74083	-9.52849	cntr
1u61A	0.007937	4.32962	14.6189	-3.04815	-11.5708	cntr
2ch8A	-0.015957	1.21441	8.7046	1.86593	-10.5705	cntr
1nezG	0.02459	0.950116	3.97377	-1.82847	-2.1453	cntr
1w77A	-0.066038	1.80569	9.20983	5.70184	-14.9117	cntr
3k7bB	-0.072289	3.40433	4.64947	-0.254368	-4.3951	cntr
3gwlA	0.028302	3.48324	6.395	0.984249	-7.37925	cntr
1jtdB	-0.040293	2.50792	5.08626	-2.15627	-2.93	cntr
1i5nB	-0.141667	3.93874	10.8599	3.48532	-14.3452	cntr
2f3lA	-0.069231	1.75101	4.73311	1.84837	-6.58149	cntr
2h28B	-0.009804	0.961921	5.07141	1.63058	-6.70199	cntr
3jtnA	-0.101124	1.18276	4.10102	0.13376	-4.23478	cntr
3himA	-0.005263	3.53735	6.658	1.42842	-8.08642	cntr
2i7rA	-0.071429	0.505415	8.42481	3.27846	-11.7033	cntr
2pntB	-0.031579	1.19906	10.3335	2.55062	-12.8841	cntr
3knqB	-0.054645	2.14162	9.06446	2.40528	-11.4697	cntr
2nvmA	-0.029126	2.54233	6.10062	2.12569	-8.22632	cntr
2jk3B	0.016575	1.90149	6.6468	-0.707476	-5.93933	cntr
3cr3A	-0.032432	3.25611	8.11414	2.433	-10.5471	cntr
2a06U	-0.075758	5.89756	12.9042	1.98388	-14.8881	cntr
1orjA	-0.047619	2.12763	6.63382	3.78162	-10.4154	cntr
2p11A	-0.033175	1.91974	7.33126	-2.1548	-5.17645	cntr
2dreA	-0.02907	2.05469	9.31348	-2.78577	-6.52771	cntr
2d42A	-0.028112	0.798059	11.2461	6.50683	-17.7529	cntr
1sawB	0	1.93088	8.29575	2.07542	-10.3712	cntr
3h6nA	-0.039604	3.13059	4.71895	0.572412	-5.29136	cntr
2fbiA	0.058824	3.81006	11.7837	1.30195	-13.0856	cntr
2i04B	-0.035294	4.33042	10.7866	1.27239	-12.059	cntr
1im3P	-0.052632	0.673695	4.09115	2.60069	-6.69184	cntr
2zkzD	0.076923	4.49704	8.49137	5.57943	-14.0708	cntr
3b47A	-0.008264	1.17685	13.302	6.05665	-19.3586	cntr
2f5jA	-0.012739	1.97116	12.9645	-5.72113	-7.24341	cntr
3hklB	-0.013072	2.43629	10.331	2.25156	-12.5826	cntr
1mkfA	-0.056604	4.61633	20.4079	11.9095	-32.3175	cntr
3gpvA	0.055556	6.16956	28.9757	-10.4385	-18.5372	cntr
1y0nA	-0.084507	4.02987	11.4002	-0.555227	-10.845	cntr
1qsmA	-0.02	4.51698	9.9401	-0.347889	-9.59221	cntr
2jjzD	-0.049383	1.47647	18.3829	2.9026	-21.2855	cntr
3l0aA	-0.023715	1.75177	9.02891	-3.03647	-5.99244	cntr
1wmgB	0.012658	2.16814	4.78913	0.050876	-4.84001	cntr
1xg8A	-0.055556	6.40637	5.18414	-0.452134	-4.732	cntr
3b93A	0	1.91991	5.14854	3.71988	-8.86842	cntr
1go4G	-0.02	12.4189	25.7964	20.544	-46.3404	cntr
2j3wB	-0.005952	1.94587	9.21263	0.972702	-10.1853	cntr
1z7uA	0	3.735	18.9893	-7.20785	-11.7815	cntr
1pyaE	-0.024691	5.74706	19.825	11.3203	-31.1453	cntr
1qqgB	0.033333	3.03715	26.9108	-11.0506	-15.8602	cntr
2dr3F	0.021186	3.06215	4.49144	-1.40495	-3.08649	cntr
3ilyA	-0.007042	2.50549	11.4631	-1.65463	-9.80843	cntr
3a2sX	0.029326	1.84082	8.1931	4.07533	-12.2684	cntr
2qfrB	0.014151	5.35864	15.9725	-0.828937	-15.1436	cntr
3hwjA	0	1.74184	6.91805	-0.447174	-6.47088	cntr
1jsuC	-0.028986	5.53148	31.9252	-2.73686	-29.1883	cntr
2v14A	0.05303	2.66315	6.06097	-1.55307	-4.50791	cntr
2qziA	-0.020202	2.39397	7.62207	5.30275	-12.9248	cntr
3kcuE	-0.004016	3.34467	6.24206	-2.10366	-4.1384	cntr
2pyyC	-0.014151	1.33401	9.94034	-3.03896	-6.90138	cntr
1gqpB	-0.031915	2.79553	4.76576	1.36923	-6.13499	cntr
2ae6B	-0.055944	2.07781	4.94468	4.16784	-9.11252	cntr
2gllF	-0.006803	2.09777	3.11837	0.007909	-3.12628	cntr
2fauA	-0.013986	2.02327	14.4313	7.77879	-22.2101	cntr
2zopA	0.036036	2.51984	9.3888	1.07306	-10.4619	cntr
2i1sA	-0.089888	8.95782	21.0272	16.5111	-37.5383	cntr
3e3vA	-0.019481	5.69008	18.2315	10.2102	-28.4418	cntr
1q8cA	-0.015152	1.7114	6.70489	3.19832	-9.90321	cntr
2qwwA	0.014184	3.61076	14.6889	6.40584	-21.0947	cntr
1unlD	-0.02	1.11124	3.13322	1.65644	-4.78965	cntr
3llwB	-0.03125	1.42047	10.6069	-3.17402	-7.43292	cntr
1oxkA	-0.044872	1.05593	6.81402	4.92333	-11.7373	cntr
3ceuA	-0.041451	1.63836	9.25789	0.160166	-9.41805	cntr
1o6eA	-0.008889	0.647672	13.1074	-3.63598	-9.47142	cntr
1jx2B	-0.010676	2.6323	14.7798	-0.286475	-14.4933	cntr
3k0lA	0.007353	4.27588	11.1372	6.31076	-17.448	cntr
3h9pC	-0.014085	1.907	5.81717	1.77688	-7.59405	cntr
2ns6A	-0.021858	4.31497	6.58199	-0.033347	-6.54864	cntr
2inpE	-0.050847	1.35351	3.71159	0.83499	-4.54658	cntr
2ougA	0.021277	2.41895	15.5986	-2.41123	-13.1874	cntr
2zylA	-0.036212	3.77819	17.1347	-4.73597	-12.3987	cntr
3f1tA	-0.030303	2.45768	8.5643	0.181776	-8.74608	cntr
2w01A	-0.044776	2.61745	10.1336	0.987766	-11.1214	cntr
1d4vA	-0.051282	2.64204	18.5145	-0.833972	-17.6805	cntr
1wy6A	-0.025157	1.18691	3.15171	-0.183491	-2.96821	cntr
1b1uA	0.025641	1.60631	4.18044	1.76062	-5.94106	cntr
2f6mA	0.015385	2.72435	9.52384	-2.38308	-7.14077	cntr
2f6mB	-0.074766	4.75059	16.1744	14.1939	-30.3683	cntr
2gefB	-0.035176	1.21758	8.22127	-2.25401	-5.96726	cntr
1l2uB	-0.017937	1.76425	6.26458	2.12283	-8.3874	cntr
1vf6C	-0.098039	2.0794	8.80368	6.02411	-14.8278	cntr
2h9eC	-0.134615	3.85454	5.32651	2.53886	-7.86537	cntr
3k6cH	-0.078652	5.75408	12.439	4.19889	-16.6379	cntr
1mhqB	-0.013889	4.67451	5.62607	0.817335	-6.44341	cntr
1su1D	-0.038462	0.208627	7.51128	-1.53736	-5.97392	cntr
1htjF	-0.044944	1.95759	10.5988	0.398232	-10.997	cntr
2hxjF	0.0625	3.47417	6.67361	-0.416619	-6.25699	cntr
3bl2A	-0.045802	3.07831	5.02497	4.34656	-9.37153	cntr
3aaiA	-0.053333	7.18362	29.0999	20.4456	-49.5454	cntr
2cadB	-0.037313	1.36204	14.8767	-2.5602	-12.3165	cntr
3d9rB	-0.045802	1.53591	5.86582	-1.52549	-4.34033	cntr
1ax8A	-0.046154	2.11656	7.78485	-1.75953	-6.02532	cntr
3kluA	-0.059322	3.44069	11.1697	3.49432	-14.664	cntr
2zc2A	-0.067568	2.61914	5.78064	1.68509	-7.46573	cntr
2nn4C	-0.080645	2.61155	8.21014	-0.076748	-8.13339	cntr
1kwiA	-0.023529	0.732773	5.062	-0.568055	-4.49395	cntr
1k4zA	-0.063694	3.77883	9.57789	3.67906	-13.2569	cntr
3cpxC	-0.062914	3.99519	9.99355	-3.51297	-6.48059	cntr
2iizA	-0.061224	3.84898	14.8446	2.03783	-16.8824	cntr
3gr0B	0.015625	3.12029	7.64275	-2.87674	-4.76602	cntr
2gwfE	-0.029197	2.0227	7.25443	0.458701	-7.71314	cntr
1qrdA	0.007326	2.65608	10.012	0.006636	-10.0186	cntr
2pg3A	-0.027523	0.858493	6.81582	2.62186	-9.43768	cntr
2j2zA	0.013825	0.436916	16.1386	-5.17553	-10.963	cntr
3lyuA	-0.048387	1.11791	5.27641	2.12052	-7.39693	cntr
1gd8G	0.104762	0.859438	11.841	-3.1619	-8.67914	cntr
1yyvA	-0.036697	1.70009	3.9616	0.640122	-4.60173	cntr
1zupA	-0.031359	1.99547	10.3472	3.61265	-13.9599	cntr
3d19A	-0.026515	2.97654	12.6233	-2.29105	-10.3323	cntr
2b7jA	-0.044304	3.0381	9.93761	-2.25449	-7.68313	cntr
3bt4A	0.070588	3.20878	13.2828	-3.46653	-9.81623	cntr
1eaiC	-0.016393	0.682837	11.2056	3.2838	-14.4894	cntr
1b33N	0.119403	2.60819	20.499	-7.96129	-12.5377	cntr
1s3jB	-0.007463	3.44233	10.747	-4.13834	-6.60868	cntr
1eysH	-0.012605	2.06064	9.66858	-3.25177	-6.41681	cntr
3lo3b	-0.032258	1.4206	5.66958	-2.31656	-3.35303	cntr
2iybE	0.015625	5.03676	3.22421	-0.418147	-2.80606	cntr
1aqtA	-0.044444	2.47864	7.12683	2.76358	-9.89042	cntr
2dynB	-0.009009	2.3925	10.8491	-4.07761	-6.77145	cntr
2cb4N	-0.031621	0.964191	4.70637	-0.780461	-3.92591	cntr
2bh1Y	0	3.73464	6.14209	2.79093	-8.93301	cntr
2qrdA	0.061404	1.28153	6.26132	-2.55935	-3.70197	cntr
2v73A	-0.005464	2.59598	4.62486	-0.561542	-4.06332	cntr
2in5A	-0.005263	0.653942	4.42212	0.412788	-4.83491	cntr
2odmB	-0.05	3.89323	3.68426	1.4909	-5.17516	cntr
2nvpA	-0.049881	1.04187	2.21236	-0.363734	-1.84862	cntr
2w7vA	0.025	0.75748	5.55238	-0.532213	-5.02016	cntr
2bazC	-0.007812	5.09038	12.0306	2.96792	-14.9985	cntr
2acaA	-0.047337	1.82412	6.30211	-1.37151	-4.9306	cntr
2bnxA	-0.059172	2.43554	20.534	5.63831	-26.1723	cntr
3ctaA	0.032086	2.83875	13.0443	-0.527403	-12.5169	cntr
3fs3A	-0.030457	2.2782	13.8306	8.37547	-22.2061	cntr
3a8yD	-0.03	3.54941	19.8245	5.31456	-25.139	cntr
1iarB	-0.026596	1.65294	8.31895	2.71538	-11.0343	cntr
1mhmB	-0.092593	3.31378	12.0558	0.598524	-12.6544	cntr
2q5rD	-0.045455	1.91062	6.20147	1.28818	-7.48965	cntr
3hojA	0	1.60221	9.29484	-0.961535	-8.3333	cntr
3ce8A	-0.045977	3.61333	8.47085	-2.96885	-5.502	cntr
2nutC	-0.02963	1.39627	15.754	-3.86856	-11.8854	cntr
3cewD	-0.034783	1.39613	8.51467	0.979638	-9.49431	cntr
1z2lB	-0.034146	0.645362	5.42786	3.49523	-8.92309	cntr
1cnt4	0.007937	0.842565	13.9634	4.4613	-18.4247	cntr
3kaeA	0.004444	2.88197	4.80387	1.56212	-6.36599	cntr
2g3vD	0.006579	7.78428	5.15098	-0.138594	-5.01238	cntr
2clbN	-0.060976	2.44463	7.48464	2.78392	-10.2686	cntr
1p4xA	0.016	3.39194	8.78632	-0.528428	-8.25789	cntr
1hkfA	0.037037	1.89982	9.95768	-0.191603	-9.76608	cntr
2e50Q	-0.100629	7.09469	46.9619	38	-84.9618	cntr
2bdqA	-0.043902	2.34081	6.38068	2.04118	-8.42186	cntr
3bh2D	-0.020492	1.15443	4.94079	0.13546	-5.07625	cntr
3cdlB	-0.005464	0.903257	10.161	-0.753548	-9.4075	cntr
3cqxC	0	2.51935	6.5517	2.12363	-8.67533	cntr
3f65G	0.005181	1.17793	13.3096	-2.88273	-10.4269	cntr
2ffjA	-0.045455	2.47794	13.6047	-0.231294	-13.3734	cntr
3fyfA	-0.013423	1.82617	3.85505	0.546487	-4.40154	cntr
3e7nA	-0.022059	1.64514	8.19545	-3.20173	-4.99372	cntr
3ha7A	-0.037037	0.460616	12.6026	-3.79716	-8.80544	cntr
2qtiA	-0.015152	1.52664	6.27462	2.76212	-9.03674	cntr
1lp1A	0.018182	2.30008	12.3922	-3.76999	-8.62221	cntr
2hipB	-0.140845	2.48961	5.72424	0.42599	-6.15023	cntr
1z9wA	-0.046296	4.51705	17.255	3.88666	-21.1417	cntr
3lxxA	0.024096	3.64963	8.03485	2.88498	-10.9198	cntr
2r18A	-0.046512	2.39126	15.6553	7.52916	-23.1845	cntr
1g31B	-0.028037	3.71275	16.3351	10.2686	-26.6037	cntr
2b5iB	0.005102	3.39061	9.68807	-3.30777	-6.3803	cntr
3mfxC	-0.064815	1.21108	7.16552	-1.83123	-5.33429	cntr
1fewA	-0.075145	7.58335	47.0837	34.988	-82.0717	cntr
2iwvA	-0.097473	3.55242	16.8713	12.8855	-29.7567	cntr
1gzsB	0.012121	2.77773	5.08893	-0.984529	-4.1044	cntr
1no1C	-0.030769	3.50685	10.6674	1.58083	-12.2482	cntr
1bjpE	0	3.70671	14.7645	-4.65085	-10.1137	cntr
2j3tC	0.028169	1.74511	6.80664	1.52669	-8.33334	cntr
2af0A	-0.027397	4.4296	12.2698	-3.29664	-8.97311	cntr
1syxB	-0.080645	1.6585	10.5006	-0.3176	-10.183	cntr
1wmiC	0.113636	5.2323	6.57916	0.797338	-7.3765	cntr
1l5pA	-0.064516	4.99733	9.88932	-0.390694	-9.49862	cntr
3eatX	-0.021583	1.89615	9.47366	-1.79934	-7.67432	cntr
2fxaA	-0.026667	2.44992	18.7822	2.25748	-21.0396	cntr
1cr5A	-0.005618	1.50023	8.69453	0.124661	-8.81919	cntr
2go8A	-0.034483	2.76443	7.08594	-0.081035	-7.0049	cntr
3emuA	0	2.55503	3.46144	0.396689	-3.85813	cntr
3d3oB	-0.02454	1.90879	5.34694	2.51336	-7.8603	cntr
2g38C	0	2.0405	12.2111	10.6829	-22.8941	cntr
3gorA	-0.006711	2.22643	10.8124	3.48896	-14.3013	cntr
1lghG	0.035714	5.46029	39.339	-19.1189	-20.2201	cntr
2w8mA	0.012121	2.69969	14.5064	-0.078567	-14.4278	cntr
1jogA	-0.054264	1.90124	10.5545	5.08357	-15.6381	cntr
3dl3A	-0.052632	3.60228	8.9792	1.8529	-10.8321	cntr
2opeC	0.036036	2.14053	4.02584	-0.420126	-3.60572	cntr
3h16D	-0.015385	2.44249	6.14065	0.655591	-6.79625	cntr
2re7A	-0.046154	0.940992	3.80871	1.34994	-5.15865	cntr
1u2mC	0.036496	7.46196	33.629	-12.52	-21.109	cntr
3fm8B	-0.021053	2.40036	6.20034	0.352975	-6.55331	cntr
3e8lC	-0.022727	1.92449	7.15218	-0.615127	-6.53705	cntr
2gzhB	-0.053571	4.41645	21.6781	17.0353	-38.7134	cntr
2gj2A	-0.101266	2.22262	5.76283	0.978135	-6.74096	cntr
3l4qC	0.01227	2.91367	43.599	-17.8046	-25.7944	cntr
1mspB	0.016393	3.30623	9.47908	4.35307	-13.8322	cntr
2ob9A	-0.028571	4.77506	15.2615	-6.79201	-8.46953	cntr
3bnwB	-0.025478	0.482238	3.96444	2.35793	-6.32237	cntr
1m56C	-0.026415	1.71084	10.3594	6.36601	-16.7255	cntr
1ydlA	-0.058824	4.79302	10.8948	4.08507	-14.9799	cntr
1txuA	-0.008163	3.45259	13.5666	-2.70832	-10.8583	cntr
2q04F	-0.040609	2.87085	1.72089	-0.313255	-1.40763	cntr
2nwbA	-0.023747	2.72745	11.1764	0.028052	-11.2044	cntr
2w2xD	-0.07619	4.34785	14.9141	3.52898	-18.4431	cntr
2o8gI	0.067797	4.95388	63.9164	0.267304	-64.1838	cntr
3g74A	0.012195	3.87275	8.94302	-1.29631	-7.64671	cntr
3cmnA	-0.013423	1.25707	4.52431	1.18386	-5.70817	cntr
1nyeF	-0.025316	4.91913	18.7496	10.7546	-29.5042	cntr
3ibxA	-0.031674	1.04139	6.73482	-0.750484	-5.98434	cntr
1jb0E	0.014493	1.12442	2.61473	-0.330255	-2.28448	cntr
2wzpR	-0.018667	2.00928	9.89422	2.40905	-12.3033	cntr
3e98A	-0.022727	4.80474	13.7525	-4.89832	-8.85422	cntr
3fosA	-0.009901	6.54744	15.9043	10.0503	-25.9546	cntr
2pifB	-0.028571	2.05763	11.6933	3.92603	-15.6194	cntr
2yx8A	-0.037975	1.79529	7.31607	2.6966	-10.0127	cntr
2fyuK	0.09434	4.51822	60.1298	-28.4893	-31.6404	cntr
1xebF	-0.035211	2.78164	6.54179	2.03696	-8.57875	cntr
2i45A	-0.043011	1.83238	4.57476	1.05282	-5.62758	cntr
1x0gD	-0.048077	3.15544	11.7653	-3.85436	-7.91098	cntr
1c8nC	0	1.3659	2.89568	0.816333	-3.71202	cntr
2ffgB	-0.065789	2.85223	7.68871	1.10177	-8.79048	cntr
1nw3A	-0.021341	2.17702	16.4939	-4.72128	-11.7727	cntr
1avgI	-0.056338	1.96464	5.80913	-0.171457	-5.63767	cntr
3hiaC	-0.013514	1.92623	4.57527	-1.58867	-2.98659	cntr
2q00A	-0.016667	3.59099	11.9845	-0.260092	-11.7244	cntr
3e8vA	0	2.31682	6.5429	1.01695	-7.55984	cntr
3hybA	-0.008696	5.46218	16.0427	1.73095	-17.7736	cntr
3eudA	-0.041237	5.127	7.6419	-1.76019	-5.8817	cntr
3kf8D	-0.073171	1.40262	8.89927	-0.116095	-8.78317	cntr
2h56B	-0.023474	2.64523	9.38469	6.01682	-15.4015	cntr
3h8lB	-0.008427	1.50811	11.4471	-3.4024	-8.04472	cntr
1hdfB	0	0.628968	6.80705	0.324406	-7.13145	cntr
2i15A	-0.032787	4.06149	15.3485	-0.886327	-14.4622	cntr
1m8nC	0.02521	2.02604	3.56069	0.542771	-4.10346	cntr
3c8gD	-0.111111	3.49877	19.1916	13.1276	-32.3192	cntr
2pm7C	-0.047337	1.25877	21.3428	20.909	-42.2518	cntr
1ycoA	-0.018116	0.86556	9.59906	5.50233	-15.1014	cntr
3l8rB	-0.088235	4.78706	5.02181	3.87971	-8.90152	cntr
3h9xD	0	1.86975	3.62053	1.44367	-5.0642	cntr
2gm3F	-0.006897	3.47384	5.97281	1.85392	-7.82673	cntr
2o5nB	-0.044944	4.06589	16.8408	9.69404	-26.5349	cntr
1ln1A	-0.014778	2.92854	9.09652	-3.77944	-5.31707	cntr
1debA	-0.055556	2.86647	2.35342	1.62006	-3.97349	cntr
3ctdB	-0.012658	4.63567	10.0451	7.51968	-17.5647	cntr
2hd3F	-0.078947	0.833663	5.02447	-0.646125	-4.37835	cntr
2gmfA	-0.033058	4.28112	6.02991	2.47963	-8.50954	cntr
2q37A	-0.043796	2.23675	8.04388	2.39015	-10.434	cntr
2ix7C	0.258621	2.82328	147.663	-73.5177	-74.1453	cntr
2v1yA	-0.045455	3.25023	5.53819	-1.80354	-3.73466	cntr
[truncated: 745 more rows]
